# Supplementary material for: The microneme protein1 (MIC1) of Chinese 1 Toxoplasma regulates pyroptosis through the TLR4/NLRP3 pathway in macrophages
Source: Parasit Vectors. 2024 Nov 29;17:495. doi: 10.1186/s13071-024-06584-z (PMC11607952; doi:10.1186/s13071-024-06584-z)
Supplement: Supplementary file 1 — Additional file 1 [file 13071_2024_6584_MOESM1_ESM.xls]

geneID	C_7A	C_7B	C_7C	d7_wh3_A	d7_wh3_B	d7_wh3_C
ENSMUSG00000051951	1681	2456	2656	1460	917	306
ENSMUSG00000033845	1527	2172	1633	1531	1168	1270
ENSMUSG00000025903	12980	17288	18261	12333	17240	18269
ENSMUSG00000033813	13423	16384	18300	10255	14731	15482
ENSMUSG00000002459	68	15	0	30	88	158
ENSMUSG00000033793	16878	21619	21008	24004	24050	25010
ENSMUSG00000087247	8	0	15	70	0	0
ENSMUSG00000033740	483	629	272	53	97	55
ENSMUSG00000025907	14791	14461	15805	11217	9992	10694
ENSMUSG00000051285	40850	22360	26304	24271	17011	22159
ENSMUSG00000025909	0	0	0	0	0	0
ENSMUSG00000025911	378	430	466	868	719	960
ENSMUSG00000067879	0	0	16	0	0	0
ENSMUSG00000025912	2206	3420	4840	922	2133	1434
ENSMUSG00000046101	586	434	505	596	174	396
ENSMUSG00000099032	8	26	18	19	34	54
ENSMUSG00000025916	0	110	374	307	0	350
ENSMUSG00000045210	26574	29945	33688	28279	31353	35900
ENSMUSG00000016918	6949	10081	8513	9499	12721	11725
ENSMUSG00000025938	2504	2599	2719	824	1144	969
ENSMUSG00000025917	5958	6799	7681	5963	7233	7355
ENSMUSG00000056763	6800	5880	5902	4655	4485	5493
ENSMUSG00000067851	35606	42042	45585	48298	47970	55187
ENSMUSG00000005886	36267	38128	37471	36104	28231	37198
ENSMUSG00000025935	61363	79039	87435	58285	82983	82585
ENSMUSG00000025937	3906	4492	5573	2921	3296	4028
ENSMUSG00000025932	5411	5888	5610	4526	2854	4264
ENSMUSG00000025930	253	267	306	220	146	234
ENSMUSG00000032769	21	22	0	0	24	0
ENSMUSG00000092083	58	288	116	0	0	0
ENSMUSG00000025925	5319	4835	5155	3133	2418	3489
ENSMUSG00000032719	139	450	404	142	242	282
ENSMUSG00000025920	4486	6297	6487	3990	7394	5220
ENSMUSG00000043716	100312	114665	101649	121796	101782	135490
ENSMUSG00000025921	2721	2812	3319	1690	2463	1997
ENSMUSG00000079658	2420	3203	3931	1857	2872	2608
ENSMUSG00000025939	5652	5885	6421	8497	3366	3915
ENSMUSG00000025777	5	10	5	5	10	0
ENSMUSG00000025940	2517	3556	3841	2896	3498	3958
ENSMUSG00000067780	1879	2921	1898	1947	1518	1618
ENSMUSG00000042596	0	0	0	0	0	0
ENSMUSG00000025776	8106	10274	10183	4766	6993	5652
ENSMUSG00000041872	6	0	6	18	18	0
ENSMUSG00000041809	543	884	701	621	399	573
ENSMUSG00000025931	632	1074	853	620	823	916
ENSMUSG00000041859	28747	27786	31957	21838	31760	29643
ENSMUSG00000025933	377	507	624	167	227	309
ENSMUSG00000025934	557	1361	1313	686	987	972
ENSMUSG00000041779	3034	3825	4006	4507	4424	4717
ENSMUSG00000028033	19539	13983	11006	16228	15102	17763
ENSMUSG00000041722	2	3	0	2	0	0
ENSMUSG00000085079	0	0	0	0	0	3
ENSMUSG00000026154	1961	2892	2844	1342	2783	2586
ENSMUSG00000026147	30	232	30	0	0	0
ENSMUSG00000026153	4091	4249	6199	5897	6508	4679
ENSMUSG00000026156	4191	3462	3577	1336	1685	3056
ENSMUSG00000026155	15621	13927	15770	6781	8116	9615
ENSMUSG00000073722	24	42	76	8	8	24
ENSMUSG00000033569	1157	642	696	466	161	846
ENSMUSG00000073725	17708	20103	18569	25402	16050	21067
ENSMUSG00000026141	1291	888	1263	557	740	450
ENSMUSG00000048874	13876	16329	15859	12175	11958	14466
ENSMUSG00000026064	701	662	1233	532	907	945
ENSMUSG00000117310	1694	2373	1666	3224	3462	3835
ENSMUSG00000004768	642	684	655	524	476	602
ENSMUSG00000042215	609	585	887	263	492	481
ENSMUSG00000026134	74691	66643	73392	49718	63131	68935
ENSMUSG00000042197	9438	10594	10400	7869	7803	8933
ENSMUSG00000042111	866	872	1214	861	1271	1255
ENSMUSG00000026127	2663	3329	3422	3095	3590	3898
ENSMUSG00000026125	18	23	0	30	8	12
ENSMUSG00000026126	2645	3138	3574	3897	3745	3934
ENSMUSG00000042182	3946	2672	2558	2962	5286	7318
ENSMUSG00000026131	15494	19490	19748	28887	31238	32690
ENSMUSG00000026123	3704	5110	5314	6993	6644	7169
ENSMUSG00000037509	615	691	835	474	385	561
ENSMUSG00000118272	18	13	13	8	8	10
ENSMUSG00000037503	27441	27934	33019	19980	30919	37144
ENSMUSG00000047180	3214	4053	3636	3290	2333	2809
ENSMUSG00000037470	56112	68560	74394	74066	75197	84042
ENSMUSG00000037447	3036	3710	3839	8546	6267	7179
ENSMUSG00000010453	14091	16597	17101	18140	16579	17813
ENSMUSG00000037432	116	96	61	67	68	55
ENSMUSG00000001143	3892	4932	4425	2758	2752	2689
ENSMUSG00000037408	793	1036	889	1108	1805	1081
ENSMUSG00000001138	2366	2489	2588	1671	1661	1584
ENSMUSG00000067653	716	667	726	750	300	524
ENSMUSG00000109510	0	0	0	0	0	0
ENSMUSG00000079610	918	871	938	1224	612	830
ENSMUSG00000026121	1246	1515	1261	4025	4183	3510
ENSMUSG00000046337	0	17	116	223	109	128
ENSMUSG00000061518	1119	1270	1564	694	2174	1901
ENSMUSG00000037351	6827	8162	8843	7654	7703	8930
ENSMUSG00000102416	9	0	0	39	0	0
ENSMUSG00000026117	4344	4880	4693	5400	5749	5403
ENSMUSG00000026114	323	124	168	99	272	136
ENSMUSG00000050122	53	145	53	231	397	320
ENSMUSG00000026116	120358	138056	152948	120295	157710	152126
ENSMUSG00000026113	14868	19164	29509	38345	30091	35343
ENSMUSG00000026090	556	665	1028	1684	2268	2038
ENSMUSG00000060771	2739	2816	2768	1902	2137	2232
ENSMUSG00000026112	12410	20127	26671	20447	28325	26634
ENSMUSG00000026111	5055	5495	6277	5542	5387	6487
ENSMUSG00000026110	22147	26033	31325	28737	28822	31342
ENSMUSG00000037216	98	102	94	36	96	140
ENSMUSG00000026088	986	953	1210	955	1057	1168
ENSMUSG00000026087	3483	5462	5128	3586	6583	5423
ENSMUSG00000058407	2789	2823	3474	2656	2483	2892
ENSMUSG00000026083	16524	22191	25318	18289	29102	29639
ENSMUSG00000026082	8066	7911	11508	8752	5357	6537
ENSMUSG00000048814	320	354	205	12	0	69
ENSMUSG00000026080	3287	3304	2549	2101	960	1260
ENSMUSG00000026078	1550	2125	2166	1467	2596	2165
ENSMUSG00000026077	50	100	80	75	99	153
ENSMUSG00000073702	165926	197996	262442	137494	201703	219500
ENSMUSG00000003134	34242	38892	47864	44499	39229	43632
ENSMUSG00000050967	60	71	55	295	98	82
ENSMUSG00000057173	0	43	58	0	92	78
ENSMUSG00000003135	4939	6085	6690	4635	6094	6510
ENSMUSG00000048234	3246	3549	4484	7893	4306	4844
ENSMUSG00000026073	78	101	212	7886	3043	6432
ENSMUSG00000026072	4755	6480	7409	5336	6402	6282
ENSMUSG00000070942	3816	4045	4702	3291	3081	3640
ENSMUSG00000026074	19954	21251	19731	21400	15852	18447
ENSMUSG00000026069	4863	5298	5847	4508	5097	6939
ENSMUSG00000026070	906	1157	1476	2017	2241	2091
ENSMUSG00000026062	0	51	224	26	356	343
ENSMUSG00000026068	4572	5219	7692	17034	15862	17717
ENSMUSG00000041945	219	353	411	143	198	275
ENSMUSG00000041907	118	104	236	115	190	206
ENSMUSG00000070939	9076	6331	12646	6106	9543	11723
ENSMUSG00000010290	5111	6081	7102	4232	4270	4621
ENSMUSG00000008136	1867	2961	2630	2311	4303	2953
ENSMUSG00000066877	2892	3280	3415	3168	3478	3391
ENSMUSG00000026051	235	357	371	0	54	80
ENSMUSG00000057363	10835	9513	14778	10182	14050	14962
ENSMUSG00000091844	163	542	494	52	145	231
ENSMUSG00000026049	1932	2446	2955	1930	2676	2633
ENSMUSG00000026047	1536	1769	1769	1803	1741	2363
ENSMUSG00000041684	1786	2748	2737	2734	2716	2854
ENSMUSG00000041763	10093	11111	12774	12466	11656	14207
ENSMUSG00000047343	0	25	37	9	10	10
ENSMUSG00000026048	5740	5525	6076	5349	5422	7231
ENSMUSG00000056870	656	1145	974	340	764	650
ENSMUSG00000026042	14053	17483	16227	11862	24223	16766
ENSMUSG00000026043	44012	55286	38816	19295	46684	31815
ENSMUSG00000098549	5	8	2	0	0	2
ENSMUSG00000025995	10313	12098	14015	11455	13834	14045
ENSMUSG00000041144	217	272	111	169	149	73
ENSMUSG00000025986	13883	19814	18889	13705	22021	17883
ENSMUSG00000045954	12609	20989	23125	16585	21478	22823
ENSMUSG00000026107	2283	1707	2182	3078	2715	3655
ENSMUSG00000018417	8278	9779	12027	8364	11141	8551
ENSMUSG00000002881	34565	40982	46465	39144	45937	40984
ENSMUSG00000026102	4012	5061	5725	6203	5278	5759
ENSMUSG00000060715	110	73	259	57	0	184
ENSMUSG00000041426	3654	4722	4611	3739	3163	3792
ENSMUSG00000043629	118	194	155	79	120	87
ENSMUSG00000043015	1526	1983	1861	1816	1217	1875
ENSMUSG00000062939	7453	9064	8877	13402	9951	9811
ENSMUSG00000026104	64940	86085	94549	237539	317847	375593
ENSMUSG00000026103	9881	10205	8084	11729	9713	11908
ENSMUSG00000026098	8217	8326	9351	5834	7122	7579
ENSMUSG00000026097	3441	4230	4480	2273	3244	3098
ENSMUSG00000100679	1531	1438	1643	771	564	652
ENSMUSG00000026096	452	531	560	385	363	497
ENSMUSG00000026095	6952	8435	8867	7063	7310	6719
ENSMUSG00000117809	72	162	183	251	121	153
ENSMUSG00000025983	119	76	126	60	57	60
ENSMUSG00000041303	12371	13632	15662	12865	14027	16873
ENSMUSG00000073678	27998	34606	28881	21077	17400	20928
ENSMUSG00000038349	18853	31067	30800	31371	31312	30922
ENSMUSG00000038331	3520	4321	3657	2721	4321	4183
ENSMUSG00000038305	626	712	1027	641	1314	811
ENSMUSG00000038323	749	1000	1295	636	1007	920
ENSMUSG00000048495	910	898	1022	658	707	801
ENSMUSG00000025971	1045	1162	1307	1006	1118	1069
ENSMUSG00000064294	170	163	50	225	25	61
ENSMUSG00000063558	1223	1449	1186	2087	1655	2221
ENSMUSG00000038242	248	282	102	11	28	78
ENSMUSG00000079554	146	34	248	180	99	227
ENSMUSG00000054770	2564	2577	2786	2876	2272	2604
ENSMUSG00000026039	4719	4770	6224	2435	4119	4247
ENSMUSG00000025982	82735	91143	95404	94521	90247	103589
ENSMUSG00000025981	2694	2366	3257	5253	3346	5142
ENSMUSG00000025980	38572	46920	62120	33513	68310	56378
ENSMUSG00000073676	2397	3527	5373	2907	4471	3739
ENSMUSG00000025979	3734	4693	2947	3737	3288	2661
ENSMUSG00000046994	1832	1888	1932	1420	1149	1350
ENSMUSG00000025977	1844	2755	2033	1513	1351	2320
ENSMUSG00000026032	1304	1454	1666	664	1315	1439
ENSMUSG00000047528	31	100	125	172	174	222
ENSMUSG00000026034	11396	10239	12907	11546	7436	10549
ENSMUSG00000051223	31537	41361	43269	32914	44745	43018
ENSMUSG00000026035	2160	2273	2618	1809	2185	2054
ENSMUSG00000026036	1666	2058	2330	2336	3179	2653
ENSMUSG00000026037	37061	40830	47265	23203	29921	31662
ENSMUSG00000038174	10050	12723	14492	7983	8383	6393
ENSMUSG00000026023	238	151	245	91	70	189
ENSMUSG00000041075	533	718	609	806	1314	1033
ENSMUSG00000038079	1517	1987	1857	1587	2149	2161
ENSMUSG00000079550	18	25	33	149	26	63
ENSMUSG00000026024	10516	13087	13095	16972	19258	19473
ENSMUSG00000047361	40	137	103	17	108	97
ENSMUSG00000026021	6654	5799	9046	5944	9058	8758
ENSMUSG00000026031	20616	25294	26407	25131	28547	25760
ENSMUSG00000026029	12838	13785	15342	16436	17198	16634
ENSMUSG00000026027	29256	25842	26361	6282	9372	13383
ENSMUSG00000026028	286349	247974	259853	63300	109064	133290
ENSMUSG00000072295	0	0	0	0	0	0
ENSMUSG00000026020	6537	6617	9219	6248	8453	8297
ENSMUSG00000067336	27080	37696	38968	28511	39044	39714
ENSMUSG00000026018	190	404	284	910	160	935
ENSMUSG00000041040	8790	10602	10339	16786	10624	14807
ENSMUSG00000026019	3249	3628	4254	3636	4491	4546
ENSMUSG00000026017	2119	2433	3504	1778	1330	2611
ENSMUSG00000049439	12330	14645	16623	11574	15576	15501
ENSMUSG00000073664	25716	29840	30235	23796	23706	25800
ENSMUSG00000026782	2400	4091	4106	3901	4154	3790
ENSMUSG00000026014	4579	3796	4228	5607	4443	6084
ENSMUSG00000026011	889	1247	2248	14067	6581	11209
ENSMUSG00000026012	8058	9527	9167	9271	7946	8854
ENSMUSG00000026009	3119	4603	5162	10227	10617	11014
ENSMUSG00000052062	35174	56956	60727	34223	29433	30661
ENSMUSG00000025969	14745	18751	20602	19198	22757	21904
ENSMUSG00000027520	27	79	33	4	66	14
ENSMUSG00000025964	7075	5555	7750	3287	3430	3669
ENSMUSG00000025962	3487	4169	4506	4054	4357	4240
ENSMUSG00000040865	79963	92236	93024	76514	74714	83478
ENSMUSG00000025968	12087	13404	15421	12486	14386	14915
ENSMUSG00000025967	13288	15843	18451	12625	17391	18882
ENSMUSG00000025959	10876	11721	11965	10010	7345	8863
ENSMUSG00000070871	2481	2609	3059	4132	3138	3547
ENSMUSG00000045005	1080	1108	1228	838	1286	1223
ENSMUSG00000025956	4042	3097	3871	2660	2986	2931
ENSMUSG00000025958	9636	36092	29160	14422	23853	25581
ENSMUSG00000025955	181	163	100	107	138	32
ENSMUSG00000025950	4480	6994	7167	5149	7284	7287
ENSMUSG00000025946	28	19	9	0	0	0
ENSMUSG00000015222	1882	2206	1804	432	2052	624
ENSMUSG00000025949	21281	25153	26467	20121	22271	23715
ENSMUSG00000026003	48440	52610	59554	70244	91434	105533
ENSMUSG00000062209	215	193	324	1082	323	554
ENSMUSG00000055567	96	32	64	195	223	128
ENSMUSG00000026004	4407	4234	4318	2356	2370	2610
ENSMUSG00000026005	5448	5022	5205	5038	4697	7522
ENSMUSG00000026000	4678	5750	6103	5314	4904	5409
ENSMUSG00000025997	26287	30318	38685	19537	29222	30824
ENSMUSG00000026196	8533	7163	9606	4558	4145	5467
ENSMUSG00000026192	10307	12626	14521	11376	14603	14831
ENSMUSG00000039395	9621	13262	15329	7284	10949	9293
ENSMUSG00000026188	25	23	61	25	25	62
ENSMUSG00000026189	1377	1405	1618	1287	1829	1705
ENSMUSG00000026193	62945	67532	71884	59160	39350	76789
ENSMUSG00000039372	313	242	381	193	0	73
ENSMUSG00000026187	40877	44658	49667	39631	49443	48102
ENSMUSG00000039342	0	0	0	0	0	0
ENSMUSG00000039354	8969	10459	10730	8430	10131	9563
ENSMUSG00000039323	52	109	121	12	68	31
ENSMUSG00000026185	4847	8096	4371	659	1889	779
ENSMUSG00000046330	15207	20217	26881	14944	20122	21495
ENSMUSG00000048480	4	20	35	96	53	92
ENSMUSG00000026180	960	2036	3077	6192	8164	9047
ENSMUSG00000055322	24989	35778	28862	28185	30259	36082
ENSMUSG00000006304	177901	248781	261576	264953	332859	315147
ENSMUSG00000073650	0	20	58	13	49	58
ENSMUSG00000026177	4952	7636	7672	16801	18292	17345
ENSMUSG00000064272	2	0	3	0	6	2
ENSMUSG00000006299	3452	3775	4228	3857	4607	4778
ENSMUSG00000026179	2227	2738	2639	1861	1933	1937
ENSMUSG00000006301	1222	1019	1057	1175	1406	1410
ENSMUSG00000026176	5611	7038	7092	4976	6264	6951
ENSMUSG00000033276	154	204	196	230	139	271
ENSMUSG00000026172	658	719	751	675	996	1026
ENSMUSG00000026171	2169	2653	2901	2275	2443	2736
ENSMUSG00000026175	21	0	0	35	77	13
ENSMUSG00000033364	13047	14877	15271	11185	12029	13453
ENSMUSG00000026174	6039	6794	8121	6953	7619	7712
ENSMUSG00000026173	403	406	612	392	395	517
ENSMUSG00000026135	4504	4651	4748	3966	3917	4236
ENSMUSG00000006542	10	6	6	6	0	0
ENSMUSG00000033227	615	839	691	557	622	693
ENSMUSG00000026170	6501	7806	9515	8663	5100	7975
ENSMUSG00000026167	492	851	650	159	492	144
ENSMUSG00000047021	0	0	0	0	0	0
ENSMUSG00000006538	0	26	13	17	21	5
ENSMUSG00000026205	39	15	24	72	25	62
ENSMUSG00000033159	3926	4465	3209	3736	3475	3947
ENSMUSG00000049339	3326	3553	3657	2275	2565	3090
ENSMUSG00000096094	13	43	0	0	0	0
ENSMUSG00000026203	5105	4448	4409	1570	2172	2268
ENSMUSG00000026204	250	454	339	217	87	256
ENSMUSG00000026209	1870	2204	2363	3085	2664	3211
ENSMUSG00000026208	5656	7927	6521	3431	6853	4315
ENSMUSG00000026207	1022	882	975	678	596	703
ENSMUSG00000033021	1499	1941	2129	2848	2509	2261
ENSMUSG00000026197	1677	1641	1696	1039	1076	1315
ENSMUSG00000026198	2736	2626	3134	947	1461	2012
ENSMUSG00000033124	4976	4678	4360	3552	3492	5330
ENSMUSG00000026199	884	815	906	1011	570	981
ENSMUSG00000026200	772	799	1029	800	635	827
ENSMUSG00000026201	1015	883	1145	800	750	984
ENSMUSG00000026202	9994	5616	6723	3264	2985	4333
ENSMUSG00000032968	15	17	17	34	10	33
ENSMUSG00000033007	10	52	8	7	0	18
ENSMUSG00000032997	681	957	1124	787	832	1481
ENSMUSG00000051703	179	258	341	330	228	398
ENSMUSG00000026211	1013	1066	1107	725	962	806
ENSMUSG00000006576	161	222	141	139	123	111
ENSMUSG00000026235	2121	2357	1710	879	933	1134
ENSMUSG00000026213	2731	2906	2913	3110	2267	2590
ENSMUSG00000090486	0	19	0	10	28	53
ENSMUSG00000012187	27	0	19	137	48	201
ENSMUSG00000032908	936	623	823	895	220	653
ENSMUSG00000026245	61394	64141	71755	52345	77611	75859
ENSMUSG00000047330	227	356	301	2337	2324	2075
ENSMUSG00000032883	1915	2592	2862	1159	1911	1754
ENSMUSG00000079470	1058	1522	1463	762	1048	976
ENSMUSG00000026249	2716	4237	6207	6840	2930	5005
ENSMUSG00000043230	324	448	544	99	188	253
ENSMUSG00000073643	5785	17364	19679	19164	7309	19318
ENSMUSG00000026248	1649	2000	2171	1875	1864	1738
ENSMUSG00000110100	0	0	0	0	0	0
ENSMUSG00000004364	35399	34364	46771	28592	28917	41198
ENSMUSG00000054976	0	0	41	0	0	0
ENSMUSG00000055980	6134	7388	7173	2768	3545	3536
ENSMUSG00000022591	4	12	11	0	2	4
ENSMUSG00000067158	289	281	120	128	189	304
ENSMUSG00000026142	19507	22708	25974	20835	20088	21142
ENSMUSG00000079465	109	427	0	163	212	243
ENSMUSG00000026150	10835	10929	12975	7311	8033	9382
ENSMUSG00000026149	29	10	7	0	16	0
ENSMUSG00000038496	85	17	53	375	209	212
ENSMUSG00000053161	0	0	0	0	0	0
ENSMUSG00000026163	511	608	611	898	642	462
ENSMUSG00000026159	10721	11242	11870	12838	14288	14079
ENSMUSG00000113880	24	10	24	38	21	21
ENSMUSG00000036766	406	2039	819	410	543	546
ENSMUSG00000045658	3688	4100	4082	6336	4415	5208
ENSMUSG00000026220	54	122	140	73	125	70
ENSMUSG00000026219	123018	137813	134663	119658	143308	142058
ENSMUSG00000073633	212	132	219	173	96	209
ENSMUSG00000036707	17791	20245	21696	17020	16840	19051
ENSMUSG00000026223	17274	36299	37587	46274	50342	48805
ENSMUSG00000026224	8	37	0	143	30	45
ENSMUSG00000049608	1855	2587	3325	3726	3624	4257
ENSMUSG00000026227	6	0	18	12	18	6
ENSMUSG00000089844	3364	3892	3974	11057	7399	8644
ENSMUSG00000070031	7552	8800	10819	15675	16083	15219
ENSMUSG00000070034	10048	10214	12547	12098	14351	15160
ENSMUSG00000094127	19	24	44	49	44	50
ENSMUSG00000026222	30505	28030	33606	27066	32868	31732
ENSMUSG00000052760	7774	7890	9196	8124	5381	4664
ENSMUSG00000079445	127	191	171	721	389	356
ENSMUSG00000026228	794	708	999	595	874	1283
ENSMUSG00000026229	30463	33821	39581	34464	44198	44933
ENSMUSG00000062590	2825	2402	2827	1577	1281	1929
ENSMUSG00000026239	2071	2282	2439	1842	1767	2017
ENSMUSG00000026240	3101	4214	5116	3650	3886	4577
ENSMUSG00000026234	23627	27745	40095	25765	44116	42831
ENSMUSG00000026237	2	4	0	13	9	0
ENSMUSG00000036574	0	0	0	0	0	0
ENSMUSG00000026238	71609	85896	103005	55571	110078	103953
ENSMUSG00000026247	28	55	29	3	0	6
ENSMUSG00000026246	0	0	0	0	6	3
ENSMUSG00000026251	0	0	0	0	0	0
ENSMUSG00000053333	44533	49138	53411	48839	57504	59066
ENSMUSG00000026255	7977	12239	11756	7154	14453	8877
ENSMUSG00000026254	4328	4521	4896	4684	4278	4801
ENSMUSG00000026259	100	150	167	100	50	190
ENSMUSG00000079434	0	0	0	0	0	0
ENSMUSG00000048000	14118	12548	14666	10081	8448	11591
ENSMUSG00000079436	1037	1282	1498	769	1335	1644
ENSMUSG00000026288	19556	25456	23652	32797	29610	32026
ENSMUSG00000026289	8649	8381	9625	9421	6511	8651
ENSMUSG00000056055	1460	1185	1394	1246	671	973
ENSMUSG00000090165	305	0	0	1	0	0
ENSMUSG00000090175	143	0	245	0	0	0
ENSMUSG00000089675	497	0	426	0	0	0
ENSMUSG00000090145	488	179	650	2593	961	1736
ENSMUSG00000054545	606	595	2033	5738	5104	4850
ENSMUSG00000089943	27	49	104	535	163	611
ENSMUSG00000090171	0	0	84	156	22	149
ENSMUSG00000081984	87	87	71	10	22	18
ENSMUSG00000089960	16	34	24	36	41	60
ENSMUSG00000005501	10463	12738	10757	12241	9183	11713
ENSMUSG00000070738	144176	181630	159603	132103	104044	115781
ENSMUSG00000062310	36	20	69	149	187	305
ENSMUSG00000079429	1313	1682	1731	975	886	1890
ENSMUSG00000044783	16075	20180	23960	15541	12478	14756
ENSMUSG00000036251	268	512	1148	263	180	546
ENSMUSG00000049866	22959	30816	30306	13925	18398	16736
ENSMUSG00000036206	6113	7360	8223	16267	14380	15622
ENSMUSG00000034486	119	220	165	89	95	111
ENSMUSG00000055013	18648	23423	24363	31133	27734	33870
ENSMUSG00000034432	1496	1759	1691	1540	1712	1756
ENSMUSG00000026303	195	176	326	210	2073	242
ENSMUSG00000026304	21	21	11	0	12	62
ENSMUSG00000048126	11400	13621	11729	10511	20676	13531
ENSMUSG00000070732	9	7	7	62	10	25
ENSMUSG00000026305	22613	27855	32103	25455	31666	31745
ENSMUSG00000034353	3760	4364	4837	1822	1649	2083
ENSMUSG00000026308	60	82	110	37	96	81
ENSMUSG00000034343	8271	10373	10858	6977	8539	8900
ENSMUSG00000026307	6693	7122	8584	8648	10931	11395
ENSMUSG00000049515	26	58	61	77	35	38
ENSMUSG00000067071	843	1121	1117	889	782	988
ENSMUSG00000047443	1158	727	2436	510	512	1152
ENSMUSG00000026309	6347	6372	6937	6435	4469	5302
ENSMUSG00000055866	4829	6522	5954	3668	3481	4514
ENSMUSG00000034292	2582	3207	3438	2335	2762	2745
ENSMUSG00000007805	234	367	527	206	294	382
ENSMUSG00000026311	2891	2425	2132	1850	970	1178
ENSMUSG00000026313	35605	43385	44122	55595	45902	51820
ENSMUSG00000044055	24	14	20	3	9	15
ENSMUSG00000073616	658	1125	1477	470	1544	781
ENSMUSG00000026260	23012	28086	27761	23058	29981	32067
ENSMUSG00000034220	4359	6890	7517	5177	6965	5954
ENSMUSG00000034212	232	179	130	147	143	178
ENSMUSG00000047067	217	218	270	299	312	385
ENSMUSG00000026269	3609	5165	4964	4316	4042	4690
ENSMUSG00000045091	0	0	11	0	11	0
ENSMUSG00000084989	10	18	35	62	70	35
ENSMUSG00000014602	491	1664	1123	1983	1655	2240
ENSMUSG00000026270	931	843	991	968	693	1118
ENSMUSG00000026271	628	1649	1170	3354	3913	3267
ENSMUSG00000034107	22	76	65	655	810	717
ENSMUSG00000026273	2716	3121	3658	2340	2093	2301
ENSMUSG00000047793	14969	17969	18074	5456	4237	6096
ENSMUSG00000026274	4859	4171	4648	2833	3824	3886
ENSMUSG00000026275	6577	7362	8567	5577	7189	7420
ENSMUSG00000026278	1935	3024	3078	1699	2214	1729
ENSMUSG00000034066	9889	12286	10818	17775	17552	19041
ENSMUSG00000026277	17207	17920	20722	17301	14625	19970
ENSMUSG00000034088	34845	46170	49243	42867	57337	58903
ENSMUSG00000026276	4298	7240	18265	23321	3316	4257
ENSMUSG00000116048	53417	60043	47177	4784	84535	79947
ENSMUSG00000026279	2362	2914	2876	3229	2900	3580
ENSMUSG00000026280	11931	11453	11608	8091	7364	9312
ENSMUSG00000026281	3751	3968	4642	2717	2779	3461
ENSMUSG00000026283	2801	2884	3242	2047	2299	2479
ENSMUSG00000026285	1394	1573	2193	3494	6048	3787
ENSMUSG00000073609	2560	2847	2437	2491	1625	2155
ENSMUSG00000094651	340	417	685	298	242	213
ENSMUSG00000093805	93	159	115	35	73	88
ENSMUSG00000073608	104	147	168	35	39	63
ENSMUSG00000051185	1724	2076	2273	2381	1945	2308
ENSMUSG00000040693	351	1201	2585	2670	848	3315
ENSMUSG00000040710	38180	43252	44621	28230	28477	30952
ENSMUSG00000044768	7997	5384	7755	3075	3095	4752
ENSMUSG00000040648	13693	13160	14266	15672	12636	18594
ENSMUSG00000026333	3021	3423	4043	2101	2400	2952
ENSMUSG00000026336	0	0	0	0	0	0
ENSMUSG00000026335	7279	9995	8266	6483	8626	7340
ENSMUSG00000067028	1534	756	1583	0	802	567
ENSMUSG00000047496	1680	1884	1559	518	912	1071
ENSMUSG00000026321	4190	5831	6742	5996	7817	7316
ENSMUSG00000056536	7936	9612	12434	10156	11193	11672
ENSMUSG00000038866	17682	20073	22359	20810	25579	21526
ENSMUSG00000044340	15850	15997	15564	31009	17383	20130
ENSMUSG00000009905	5156	6205	6605	6682	5967	7643
ENSMUSG00000057329	28054	26025	29372	47516	32056	37002
ENSMUSG00000067001	355	191	320	196	169	256
ENSMUSG00000062345	344	364	433	389	363	329
ENSMUSG00000092572	1398	1602	2978	997	1056	1242
ENSMUSG00000026315	582	870	758	619	657	538
ENSMUSG00000047216	212	500	466	213	1309	338
ENSMUSG00000009907	4453	5815	5999	4773	5646	6208
ENSMUSG00000038702	533	367	477	494	579	429
ENSMUSG00000100305	0	0	0	0	0	0
ENSMUSG00000026374	7967	9627	9639	6669	8414	7911
ENSMUSG00000026377	5787	6665	7876	5421	8713	8843
ENSMUSG00000026380	48	49	54	120	97	157
ENSMUSG00000048402	829	1038	1039	882	688	902
ENSMUSG00000037035	370	402	442	1419	1069	1827
ENSMUSG00000004451	5033	7424	7684	7860	9683	9027
ENSMUSG00000098923	699	1077	962	850	793	802
ENSMUSG00000064302	27655	32913	31444	32924	26943	33261
ENSMUSG00000026383	1437	1660	1355	1294	1168	1662
ENSMUSG00000036975	546	598	702	605	499	599
ENSMUSG00000026387	0	0	0	0	0	0
ENSMUSG00000050777	581	1226	1164	699	807	624
ENSMUSG00000026385	1595	2328	3441	2681	3747	3437
ENSMUSG00000026384	23817	29131	30675	20024	22724	24962
ENSMUSG00000036907	0	0	0	0	0	0
ENSMUSG00000026389	33600	30170	25594	5118	15017	16571
ENSMUSG00000026390	26287	35724	24696	30930	29806	37054
ENSMUSG00000003721	2844	3002	2998	2477	2409	2691
ENSMUSG00000026339	8496	9580	10196	7290	6791	8067
ENSMUSG00000001674	12950	15026	16124	12292	17839	17327
ENSMUSG00000036815	247	380	417	206	63	99
ENSMUSG00000026343	34	68	12	180	152	146
ENSMUSG00000026344	38	26	39	0	14	13
ENSMUSG00000026342	3405	4568	5352	7522	8924	8360
ENSMUSG00000049690	5432	5786	8065	10623	13187	15215
ENSMUSG00000026341	51929	69800	75476	59927	81293	77690
ENSMUSG00000036155	61344	83117	80755	90012	92738	101292
ENSMUSG00000026348	6886	5763	6399	214	1050	1189
ENSMUSG00000026349	101405	99086	105210	87140	58859	78720
ENSMUSG00000036104	7145	7810	8324	7898	6545	7408
ENSMUSG00000036086	3748	3400	3826	2465	2794	2996
ENSMUSG00000051590	136	31	80	106	133	229
ENSMUSG00000056211	20355	18834	22047	16443	15658	19059
ENSMUSG00000026353	8163	10623	12474	7379	11224	11643
ENSMUSG00000026354	142	200	275	14	28	7
ENSMUSG00000026355	86136	83557	95554	58034	85374	82519
ENSMUSG00000026356	29597	37246	40408	28760	39919	41656
ENSMUSG00000026401	0	862	195	124	29	174
ENSMUSG00000026399	33852	37370	31885	11199	10761	12230
ENSMUSG00000026409	4108	3767	4777	2942	2445	3475
ENSMUSG00000042510	1099	1176	999	494	318	737
ENSMUSG00000046404	6683	6080	6970	1581	2402	3105
ENSMUSG00000026415	455	1057	1424	62	434	114
ENSMUSG00000042474	71750	92441	81062	31882	64765	51752
ENSMUSG00000026420	7	22	0	0	0	13
ENSMUSG00000016528	74969	101698	112879	156339	147141	162771
ENSMUSG00000016526	6272	5152	6321	2415	3554	4317
ENSMUSG00000026427	6911	8279	8647	7752	7894	9612
ENSMUSG00000026430	39035	51908	50565	46051	48526	51572
ENSMUSG00000042349	4791	4510	5280	5828	4126	5719
ENSMUSG00000055184	585	577	801	940	1378	1258
ENSMUSG00000042251	35	136	62	77	55	14
ENSMUSG00000052688	1718	1676	1790	2674	3124	3198
ENSMUSG00000026433	584	673	678	643	702	700
ENSMUSG00000004552	296586	263447	278942	56094	106379	141240
ENSMUSG00000026434	55201	68384	76247	49851	65832	72068
ENSMUSG00000026437	455	615	821	836	956	1097
ENSMUSG00000042115	78	223	191	71	90	72
ENSMUSG00000009772	6241	9223	7248	17148	12179	14868
ENSMUSG00000026435	1696	2321	2263	3556	3838	3641
ENSMUSG00000059149	1805	2137	1138	1532	1633	2176
ENSMUSG00000026436	26341	36577	37669	29649	29083	33593
ENSMUSG00000042046	2183	3069	3292	1958	1713	1967
ENSMUSG00000053024	0	44	0	8	4	0
ENSMUSG00000026439	4208	5148	5509	4001	4314	4762
ENSMUSG00000048174	416	442	411	354	313	309
ENSMUSG00000042066	86676	69750	50683	4970	19619	31383
ENSMUSG00000026443	266	233	133	731	1228	366
ENSMUSG00000026442	22752	31197	38351	33942	38661	36237
ENSMUSG00000054387	11758	13635	12840	15226	8524	11745
ENSMUSG00000070644	11	26	28	38	17	21
ENSMUSG00000046062	20557	22579	23847	22189	22511	26176
ENSMUSG00000070643	2454	2794	3098	2036	2350	1985
ENSMUSG00000041757	3731	4392	3261	2016	2821	2027
ENSMUSG00000090553	7098	7954	6670	3607	8008	5655
ENSMUSG00000102976	13550	7515	8109	24373	7579	8139
ENSMUSG00000116275	1518	300	218	0	0	286
ENSMUSG00000094410	18697	29686	30620	11612	24562	33494
ENSMUSG00000102049	5005	4890	5579	7018	5659	6225
ENSMUSG00000010311	13	0	9	0	25	0
ENSMUSG00000041577	2841	4506	4271	1807	2907	2659
ENSMUSG00000041559	1408	2731	2017	224	759	487
ENSMUSG00000051998	2406	3279	3686	4198	3923	4686
ENSMUSG00000026463	113350	93431	116702	43160	56963	85703
ENSMUSG00000026450	86	397	772	727	501	482
ENSMUSG00000042451	0	0	7	11	0	41
ENSMUSG00000042429	26	76	26	38	38	25
ENSMUSG00000064246	241	804	1867	2500	1422	3191
ENSMUSG00000026458	3246	4460	5686	2511	3545	3565
ENSMUSG00000020423	16569	18772	17599	11044	10019	10457
ENSMUSG00000050526	0	0	12	0	0	0
ENSMUSG00000042305	2586	2659	3292	2066	1783	2363
ENSMUSG00000026456	1661	1572	2006	1438	953	1633
ENSMUSG00000026457	55141	59870	64958	23884	34384	34182
ENSMUSG00000026455	12323	10222	11930	4714	5177	6441
ENSMUSG00000042229	5845	7984	8521	6028	7212	6926
ENSMUSG00000042207	15848	19259	19234	15367	14031	16680
ENSMUSG00000026452	336	414	39	66	60	40
ENSMUSG00000073557	6469	10074	8597	8184	7643	8093
ENSMUSG00000042793	1913	3704	1681	837	1179	1168
ENSMUSG00000026429	1098	1100	1234	342	528	724
ENSMUSG00000031506	6382	7677	10061	6877	7451	8424
ENSMUSG00000026426	1550	1652	1894	1939	1442	2596
ENSMUSG00000003051	0	5	0	0	0	0
ENSMUSG00000041926	5278	6986	7701	11254	10229	12131
ENSMUSG00000062580	1930	2136	2394	1955	2104	2011
ENSMUSG00000048096	942	1856	1069	285	458	700
ENSMUSG00000041889	143	300	248	87	243	126
ENSMUSG00000041879	22903	23844	28591	20831	23210	24243
ENSMUSG00000009418	12136	15709	24205	9743	16817	12809
ENSMUSG00000041801	235	335	344	469	425	477
ENSMUSG00000026418	65	65	144	178	332	128
ENSMUSG00000026414	33	92	32	13	17	4
ENSMUSG00000041782	510	633	795	280	312	323
ENSMUSG00000051985	5	12	0	12	0	0
ENSMUSG00000026421	14422	21039	19988	18380	29166	21426
ENSMUSG00000026407	683	940	2131	2166	2760	2113
ENSMUSG00000026411	7405	7653	7331	4744	6620	7053
ENSMUSG00000041605	20	44	36	0	15	10
ENSMUSG00000041642	36083	47757	42902	33947	27851	36047
ENSMUSG00000026404	2065	2182	2757	1838	2266	2285
ENSMUSG00000052759	31	41	40	12	27	12
ENSMUSG00000041570	12003	16923	17554	5922	10090	12080
ENSMUSG00000041498	27152	21456	26762	8923	13123	16611
ENSMUSG00000041483	2	3275	3459	4	4645	4956
ENSMUSG00000026398	390	452	340	121	240	373
ENSMUSG00000026394	34	11	0	17	0	0
ENSMUSG00000079283	368	333	570	338	429	450
ENSMUSG00000026393	39214	46340	48756	89172	34318	40651
ENSMUSG00000026395	293918	336314	345084	253958	325935	302227
ENSMUSG00000063681	0	0	0	0	7	0
ENSMUSG00000056268	26981	27313	27449	36828	34676	37426
ENSMUSG00000026365	11324	19708	19910	25890	29326	30474
ENSMUSG00000033964	5412	7035	7911	4694	5984	6058
ENSMUSG00000033952	19895	16563	20887	6146	10187	13186
ENSMUSG00000026361	12423	13775	14866	10473	10429	12559
ENSMUSG00000033849	379	404	603	256	425	567
ENSMUSG00000018196	1640	1134	2276	1802	1783	1373
ENSMUSG00000018199	4280	6418	7279	4160	4733	5750
ENSMUSG00000018189	8327	8720	11433	7124	11550	12222
ENSMUSG00000026360	4358	5950	5967	3407	4797	3716
ENSMUSG00000026358	285	607	497	2420	2503	2590
ENSMUSG00000026357	9515	17269	26130	8681	9623	12703
ENSMUSG00000035131	6	18	0	0	6	6
ENSMUSG00000032487	17	26	63	3488	4845	3791
ENSMUSG00000056220	22756	30412	34627	45425	68262	61751
ENSMUSG00000006010	4889	6199	6997	4345	5640	4204
ENSMUSG00000006005	72616	83650	94255	56483	92909	93503
ENSMUSG00000006014	86	85	163	174	250	252
ENSMUSG00000114212	42	48	47	3	9	13
ENSMUSG00000114943	21	16	25	4	2	6
ENSMUSG00000114694	4	8	6	1	1	1
ENSMUSG00000114582	56	38	28	0	4	7
ENSMUSG00000114591	8	4	2	0	0	0
ENSMUSG00000026483	24505	32815	32807	21772	27261	28094
ENSMUSG00000052748	9876	9496	10549	8076	5675	7263
ENSMUSG00000023150	29794	35642	37568	42411	29625	37479
ENSMUSG00000053286	7351	7817	8540	7626	7933	9004
ENSMUSG00000026484	23991	33096	29033	19496	29094	27480
ENSMUSG00000043019	36638	52286	55266	45955	51189	52452
ENSMUSG00000032666	4986	6406	6334	4883	5786	5642
ENSMUSG00000014980	2353	2124	2850	1542	1794	2147
ENSMUSG00000055547	0	0	0	0	0	0
ENSMUSG00000008475	24823	25814	28204	17831	29089	30158
ENSMUSG00000042751	475	544	480	139	223	160
ENSMUSG00000026479	1429	1532	1578	2043	2934	2510
ENSMUSG00000026480	11125	14536	15261	16829	16965	19051
ENSMUSG00000042772	19435	19798	21326	18520	19713	20289
ENSMUSG00000026478	38383	51064	42139	55007	56931	52304
ENSMUSG00000042684	2626	4609	4947	3903	7184	6171
ENSMUSG00000042671	25	25	28	14	7	0
ENSMUSG00000042699	42130	48283	50519	44937	53918	58799
ENSMUSG00000042641	0	25	0	42	0	0
ENSMUSG00000026475	173	293	281	197	253	132
ENSMUSG00000066800	3489	4423	3662	4000	4102	5565
ENSMUSG00000045968	4556	5958	5980	4023	4707	6364
ENSMUSG00000043282	0	0	0	0	0	0
ENSMUSG00000047053	0	0	0	0	0	0
ENSMUSG00000026473	16523	20437	19642	16309	17057	21035
ENSMUSG00000004110	8968	8810	8949	9198	6105	5983
ENSMUSG00000033722	207	233	243	277	179	279
ENSMUSG00000056708	4815	5429	5344	4350	4604	4316
ENSMUSG00000026471	1936	2177	1707	1621	1616	1939
ENSMUSG00000026470	4211	3918	7231	5663	3193	4454
ENSMUSG00000026469	43965	53939	52905	37225	38263	45345
ENSMUSG00000026468	0	0	0	0	0	0
ENSMUSG00000033701	5451	4459	6757	5641	8079	8746
ENSMUSG00000033684	3250	3693	4868	6556	4851	6273
ENSMUSG00000033671	81932	91052	94671	64353	73286	81839
ENSMUSG00000060985	158	314	125	37	127	42
ENSMUSG00000026466	5481	6253	7287	28293	43905	37107
ENSMUSG00000050565	9671	12301	11136	8976	9156	11067
ENSMUSG00000101523	1872	1827	2210	1609	1675	1634
ENSMUSG00000026602	67	23	45	23	0	23
ENSMUSG00000026601	82	116	99	72	38	123
ENSMUSG00000078193	736	984	1320	633	988	1092
ENSMUSG00000026600	19091	28301	28343	30119	30712	34880
ENSMUSG00000026596	16743	20671	20108	20379	17996	21338
ENSMUSG00000060519	2470	2533	3618	4609	5399	4751
ENSMUSG00000033557	11181	14856	15384	9313	10987	11370
ENSMUSG00000033488	1133	1130	1029	1704	1548	1293
ENSMUSG00000004031	412	680	648	26	252	176
ENSMUSG00000026589	187	508	408	257	410	569
ENSMUSG00000026592	0	0	0	19	11	0
ENSMUSG00000070565	7145	8805	9422	5430	6885	6283
ENSMUSG00000073530	469	1804	767	595	244	693
ENSMUSG00000026587	165	252	153	176	153	92
ENSMUSG00000026594	61081	69511	64058	37164	29052	35319
ENSMUSG00000033544	1627	1894	1820	864	808	920
ENSMUSG00000040782	9558	8634	12918	8282	8254	9490
ENSMUSG00000026725	4125	5660	5121	5439	10404	10082
ENSMUSG00000090394	7832	9496	9768	11637	5990	9174
ENSMUSG00000058267	3058	3787	3979	2835	3186	3330
ENSMUSG00000014226	12959	18756	19831	10343	22939	17638
ENSMUSG00000026721	81559	87942	92129	98902	69423	94457
ENSMUSG00000118401	9	16	6	37	6	6
ENSMUSG00000026700	1087	1496	1464	1079	1053	1417
ENSMUSG00000066755	156	211	129	64	169	83
ENSMUSG00000000817	160	253	213	320	461	292
ENSMUSG00000040423	13252	14188	14277	9996	22996	11502
ENSMUSG00000026715	49	82	103	95	46	139
ENSMUSG00000043467	4962	5024	5426	4579	3193	3852
ENSMUSG00000026709	5185	5833	6984	4148	5151	6890
ENSMUSG00000026708	2151	1855	2489	907	1131	1612
ENSMUSG00000026705	4381	5376	5782	3642	4124	4439
ENSMUSG00000044835	0	0	0	0	15	30
ENSMUSG00000049160	0	0	0	0	0	0
ENSMUSG00000026701	5062	6585	7313	11632	11424	13233
ENSMUSG00000040297	40219	37282	42718	37524	31652	34934
ENSMUSG00000086277	25	22	56	31	19	5
ENSMUSG00000026698	962	996	1225	659	689	750
ENSMUSG00000040265	1104	1166	1090	1311	627	1753
ENSMUSG00000026694	1469	1130	1557	1498	1292	1671
ENSMUSG00000026697	0	0	11	0	0	0
ENSMUSG00000091060	0	0	0	0	8	22
ENSMUSG00000026696	4404	4165	3700	3691	2483	3525
ENSMUSG00000040170	397	828	92	89	59	70
ENSMUSG00000040181	27	64	45	107	96	145
ENSMUSG00000026586	3768	4856	4493	1668	3732	2597
ENSMUSG00000040124	2149	2227	2629	1556	1861	1889
ENSMUSG00000026585	13495	22344	21296	15333	21316	20284
ENSMUSG00000040225	60690	68186	73264	60145	81332	84998
ENSMUSG00000041396	394	539	497	328	321	296
ENSMUSG00000026584	3548	4395	4412	4000	3553	4276
ENSMUSG00000041406	6963	7174	7950	6240	7797	8274
ENSMUSG00000040918	1575	1787	2458	1449	1452	1577
ENSMUSG00000026580	1267	1982	2339	5058	2568	4471
ENSMUSG00000026579	12692	25384	31542	16269	11756	19889
ENSMUSG00000026581	12194	15654	15512	23041	23580	28095
ENSMUSG00000026578	623	597	742	348	556	718
ENSMUSG00000026572	4	28	14	22	0	50
ENSMUSG00000026577	2371	2573	2894	2091	2857	2312
ENSMUSG00000026575	4235	4317	4939	3903	4949	5045
ENSMUSG00000026576	9280	11376	10196	9123	6798	8734
ENSMUSG00000026574	7111	10461	9254	3787	4707	3794
ENSMUSG00000026573	143	142	165	90	573	163
ENSMUSG00000040848	8046	10519	12727	11765	11739	12654
ENSMUSG00000040843	2226	2237	2411	2020	2031	2139
ENSMUSG00000026566	1497	1491	1808	876	1038	942
ENSMUSG00000026571	61922	58697	62270	25977	31199	40937
ENSMUSG00000026568	21200	21377	23286	12849	14275	18447
ENSMUSG00000040723	38820	49116	48606	44214	34985	46412
ENSMUSG00000000544	0	0	0	0	0	53
ENSMUSG00000026564	162	202	220	30	89	192
ENSMUSG00000040612	975	2685	2557	1661	726	1234
ENSMUSG00000026563	4260	5321	5000	4271	5004	4927
ENSMUSG00000060568	1158	887	1694	1087	1645	518
ENSMUSG00000040713	33961	40059	45458	16842	23932	25093
ENSMUSG00000005763	9570	12917	11910	8676	14484	11390
ENSMUSG00000026565	9147	10275	10931	1337	7558	9108
ENSMUSG00000026558	8816	10734	12034	12637	13144	14946
ENSMUSG00000052428	7527	8097	9518	7469	9005	8996
ENSMUSG00000015843	219	353	217	47	198	131
ENSMUSG00000026687	12650	15223	16934	18279	19685	22243
ENSMUSG00000026688	41570	32835	35080	2314	6854	11909
ENSMUSG00000052534	14354	20109	20780	21863	19163	22285
ENSMUSG00000038530	108	141	111	268	290	352
ENSMUSG00000070532	55	41	45	65	62	39
ENSMUSG00000026678	4632	7643	10444	6238	7781	9315
ENSMUSG00000026683	13300	11531	14435	5061	8594	11160
ENSMUSG00000026675	1053	1456	1642	1066	1290	1137
ENSMUSG00000026674	8174	13123	12090	9328	13641	10095
ENSMUSG00000026670	6636	7269	9089	6946	9928	8855
ENSMUSG00000073494	0	0	0	60	178	99
ENSMUSG00000102418	1824	2561	2679	1987	2989	2157
ENSMUSG00000026667	33174	40772	42364	31906	36274	36890
ENSMUSG00000038463	2563	4042	6359	5269	3303	5218
ENSMUSG00000102752	1099	1377	1631	1187	977	1592
ENSMUSG00000038473	2831	2412	3588	2502	1455	2491
ENSMUSG00000070524	63	74	51	138	166	133
ENSMUSG00000026663	67980	90860	93762	132425	111345	133135
ENSMUSG00000026659	997	1027	1064	1215	911	1066
ENSMUSG00000096968	8	8	6	6	6	6
XLOC_006227	46	57	316	707	672	726
ENSMUSG00000038421	12855	16539	12675	5586	9779	7627
ENSMUSG00000026649	160	91	149	124	207	158
ENSMUSG00000026656	5185	6359	6300	10452	7228	9479
ENSMUSG00000059089	2632	3952	7108	62404	62329	75421
ENSMUSG00000059498	7294	7118	11516	16199	18343	20069
ENSMUSG00000056569	80	31	88	0	0	30
ENSMUSG00000038370	3416	4683	7035	883	2139	1652
ENSMUSG00000058076	5541	7503	8366	9352	10878	21204
ENSMUSG00000006403	81	119	200	2788	2301	2159
ENSMUSG00000005677	13	15	34	16	34	33
ENSMUSG00000005674	759	1072	1101	968	1084	943
ENSMUSG00000005681	0	0	2	5	5	5
ENSMUSG00000058715	5537	8214	10753	15174	19340	18555
ENSMUSG00000013593	25922	32740	33894	29691	34400	38474
ENSMUSG00000006412	1286	2083	3271	1308	2366	1992
ENSMUSG00000045259	12	5	8	4	12	9
ENSMUSG00000052423	1597	1719	2033	1928	1855	2307
ENSMUSG00000062729	3600	2843	3105	1143	1026	1897
ENSMUSG00000053483	1418	1037	983	1111	1050	945
ENSMUSG00000062963	3142	2956	3054	3978	3969	4093
ENSMUSG00000013973	798	1487	1042	1440	1461	1643
ENSMUSG00000013997	716	664	773	644	668	769
ENSMUSG00000060244	121	140	198	59	92	134
ENSMUSG00000038235	5199	8200	9040	9084	10223	10032
ENSMUSG00000038209	351	425	483	1964	615	1101
ENSMUSG00000006411	598	619	687	1568	1395	1202
ENSMUSG00000048865	26842	31930	34432	33113	36835	37257
ENSMUSG00000026641	2398	2762	2873	3388	3371	3647
ENSMUSG00000103711	36	43	57	47	20	45
ENSMUSG00000038179	7986	9102	10256	9918	13877	11350
ENSMUSG00000015355	42545	65540	68406	43899	69378	61344
ENSMUSG00000015316	2529	4043	3507	1989	2661	1938
ENSMUSG00000026556	1888	2406	2234	994	1222	1420
ENSMUSG00000073492	268	267	205	255	101	156
ENSMUSG00000015314	4301	4790	3850	3721	2401	3157
ENSMUSG00000007122	0	0	0	11	10	8
ENSMUSG00000007107	19	37	89	0	37	75
ENSMUSG00000038026	195	224	281	74	54	93
ENSMUSG00000038034	9313	12484	12044	11787	12442	14531
ENSMUSG00000007097	933	1830	1016	1471	550	1357
ENSMUSG00000044708	19780	30551	29123	13975	31858	22001
ENSMUSG00000026548	202	379	334	250	547	465
ENSMUSG00000037995	378	373	400	135	245	223
ENSMUSG00000050229	4259	4910	5282	4593	3715	4575
ENSMUSG00000003458	21699	28090	28979	30742	31990	34854
ENSMUSG00000026553	30618	41065	39047	43733	51013	52849
ENSMUSG00000003464	2914	5115	5004	2921	4879	5049
ENSMUSG00000026554	18914	15558	17766	18588	15924	16470
ENSMUSG00000013698	6378	9549	8943	4579	8320	5701
ENSMUSG00000049598	8	15	16	30	27	22
ENSMUSG00000026547	6330	9510	7857	9734	11664	11014
ENSMUSG00000026544	70	68	116	92	101	140
ENSMUSG00000005339	60	119	280	427	603	687
ENSMUSG00000049605	0	0	0	0	0	1
ENSMUSG00000037872	1111	1074	1035	87	57	282
ENSMUSG00000005338	1243	980	1628	110	896	508
ENSMUSG00000037849	8304	4313	13176	17976	27539	20880
ENSMUSG00000070501	3908	3458	3416	3284	2930	2777
ENSMUSG00000073491	247	94	393	998	933	602
ENSMUSG00000043263	1087	1080	4062	1697	1839	4399
ENSMUSG00000066677	1741	1436	2008	2432	2408	2181
ENSMUSG00000045381	101	146	179	63	68	71
ENSMUSG00000047048	97	90	109	74	43	30
ENSMUSG00000073489	3596	4001	6457	18673	27908	23486
ENSMUSG00000026535	3542	4918	8059	16249	31447	25024
ENSMUSG00000054203	1435	1702	2898	3495	9183	6651
ENSMUSG00000051509	3	5	10	5	5	0
ENSMUSG00000066672	9	5	7	7	10	15
ENSMUSG00000059503	4	4	5	0	0	2
ENSMUSG00000028354	621	570	723	144	431	97
ENSMUSG00000050069	1620	6596	2487	1992	3037	2439
ENSMUSG00000026527	575	1822	1395	629	2245	1550
ENSMUSG00000026532	384648	287477	315183	20345	93339	118967
ENSMUSG00000050788	3	3	17	0	0	0
ENSMUSG00000026526	11537	14809	14006	10564	13743	13128
ENSMUSG00000039783	8227	9517	9498	5666	7136	6753
ENSMUSG00000026525	1098	923	896	989	1064	882
ENSMUSG00000078185	1124	1528	1654	681	950	1061
ENSMUSG00000055214	0	27	0	0	0	0
ENSMUSG00000078184	0	0	0	0	0	0
ENSMUSG00000039748	3176	2639	3156	1938	2386	2831
ENSMUSG00000063659	3742	4140	4800	2397	2339	3173
ENSMUSG00000057335	11093	13346	13425	11317	13072	15214
ENSMUSG00000026504	7370	6330	7988	7681	6302	8574
ENSMUSG00000019699	50960	54817	60778	57114	56167	63765
ENSMUSG00000091476	5130	6203	7540	4405	3113	3297
ENSMUSG00000015961	4948	5395	7079	8378	7405	10759
ENSMUSG00000026502	3149	2777	2365	3040	3306	3438
ENSMUSG00000026495	1750	2228	2306	1484	969	1576
ENSMUSG00000026494	186	528	668	548	504	299
ENSMUSG00000026500	3169	3504	4326	1871	3516	3714
ENSMUSG00000039630	42438	42637	36889	22962	46327	35402
ENSMUSG00000055067	8981	8890	10120	12639	8671	11180
ENSMUSG00000026492	1822	1871	2124	1050	1156	1365
ENSMUSG00000038936	592	780	748	557	863	566
ENSMUSG00000038949	10538	12711	13565	7848	7256	9377
ENSMUSG00000087236	1	0	1	0	0	1
ENSMUSG00000026491	39647	50230	48327	35269	46311	42039
ENSMUSG00000010609	2391	3146	3211	4134	3639	4989
ENSMUSG00000026490	12332	11587	12264	5349	9192	7263
ENSMUSG00000026489	1794	1678	2698	1926	1411	1065
ENSMUSG00000053963	466	509	519	202	268	274
ENSMUSG00000038855	72636	86761	82534	69038	63108	64530
ENSMUSG00000026496	28278	33343	34760	21268	30708	30497
ENSMUSG00000058729	7492	9434	9411	5086	6467	7594
ENSMUSG00000026499	9410	11859	12527	11265	12521	13145
ENSMUSG00000066652	0	0	0	0	0	0
ENSMUSG00000026520	2130	1819	2055	1466	1721	2146
ENSMUSG00000026519	7856	9488	9642	9336	8930	9647
ENSMUSG00000060743	134915	88253	112966	25724	33837	69675
ENSMUSG00000038806	10052	11435	10748	8319	9982	10820
ENSMUSG00000038776	8638	10238	8352	6342	5880	5984
ENSMUSG00000026516	16588	16352	18248	17515	16136	19173
ENSMUSG00000062169	4314	7591	5327	2010	2424	3112
ENSMUSG00000038733	86297	85926	92168	55427	59772	74578
ENSMUSG00000022995	2699	3638	3149	2632	2964	2521
ENSMUSG00000026511	1727	1695	2389	1503	1963	1862
XLOC_007044	511	340	785	490	481	783
ENSMUSG00000047369	8503	7877	9740	4010	4101	6727
ENSMUSG00000004880	119449	118118	116922	54218	62755	81969
ENSMUSG00000038633	3445	8815	5220	5559	4523	8306
ENSMUSG00000047539	9990	12529	12013	9862	9739	10822
ENSMUSG00000038576	630	787	543	407	276	342
ENSMUSG00000079164	356	378	510	113	161	154
ENSMUSG00000026510	11208	12681	13870	12550	13391	15072
ENSMUSG00000026509	20457	28104	29693	25144	31746	25735
ENSMUSG00000030768	6637	7237	7368	6074	5041	5917
ENSMUSG00000053461	21	27	6	17	0	26
ENSMUSG00000072258	1409	1184	1295	1234	726	1198
ENSMUSG00000046836	11837	8734	9643	8059	8112	8637
ENSMUSG00000042901	4917	4919	5063	4435	5432	5581
ENSMUSG00000039384	14746	19420	16254	17903	16862	17732
ENSMUSG00000044854	1280	1399	1502	1655	1104	1434
ENSMUSG00000026621	61	23	69	27	18	28
ENSMUSG00000039377	1472	1914	2126	1611	1926	2360
ENSMUSG00000039349	678	996	968	302	344	484
ENSMUSG00000026620	4933	7508	6504	3965	4269	3483
ENSMUSG00000026617	6856	7983	8124	7159	11047	5689
ENSMUSG00000039318	23265	26927	29526	30195	25704	30434
ENSMUSG00000026618	10743	11303	12797	9874	10930	12233
ENSMUSG00000026614	801	600	533	26	34	240
ENSMUSG00000039246	273	428	623	744	412	505
ENSMUSG00000039239	222	437	284	161	137	148
ENSMUSG00000001305	4636	5734	6251	3958	6286	6506
ENSMUSG00000026610	268	219	208	179	87	128
ENSMUSG00000026611	1047	1255	1740	1289	1227	1152
ENSMUSG00000039210	8160	8467	9935	9150	6133	7125
ENSMUSG00000037624	0	0	0	0	0	0
ENSMUSG00000026609	0	82	0	0	0	0
ENSMUSG00000026608	2391	2402	2363	2011	1528	2013
ENSMUSG00000026605	34447	27081	35262	7595	17366	20635
ENSMUSG00000026604	33999	47187	48210	23450	24627	25636
ENSMUSG00000026603	6486	9017	10251	9731	11953	12852
ENSMUSG00000010175	2959	4325	4902	4846	4699	4999
ENSMUSG00000089872	2510	2910	3442	3296	3650	3766
ENSMUSG00000037568	271	304	277	181	198	147
ENSMUSG00000026634	6480	7371	8379	6023	6435	7216
ENSMUSG00000026630	655	714	965	1650	1999	2071
ENSMUSG00000026628	657	934	875	12745	11505	10426
ENSMUSG00000037499	4447	4194	4514	1975	4423	4000
ENSMUSG00000066595	926	1236	1237	1167	2244	1153
ENSMUSG00000026632	640	713	1070	714	572	804
ENSMUSG00000062510	1738	2022	2398	1038	1079	1960
ENSMUSG00000026627	6561	8438	7905	5591	5451	5698
ENSMUSG00000026626	27948	35222	34168	30546	27122	32691
ENSMUSG00000037474	7945	6892	8690	6399	5206	6525
ENSMUSG00000037461	25476	26990	30735	22931	26308	24245
ENSMUSG00000026623	3123	8537	8359	4684	6905	8301
ENSMUSG00000026622	5292	4635	5476	2952	3912	4755
ENSMUSG00000049353	14	5	3	16	17	18
ENSMUSG00000037434	3063	3447	3992	2330	3089	2774
ENSMUSG00000016262	221	271	269	64	58	98
ENSMUSG00000016200	0	0	0	49	73	0
ENSMUSG00000026637	34401	39496	42963	35838	29763	32081
ENSMUSG00000037375	641	715	729	2175	1153	1541
ENSMUSG00000016181	3596	4591	4618	4109	3794	4002
ENSMUSG00000016179	85	155	199	18	53	61
ENSMUSG00000026639	530	743	608	508	715	500
ENSMUSG00000016194	1243	2061	2163	1929	2035	2104
ENSMUSG00000009633	263	458	465	232	561	478
ENSMUSG00000026640	8200	9693	9493	13117	15656	14149
ENSMUSG00000026638	235	191	189	179	339	306
ENSMUSG00000037318	6803	6723	7141	6273	3919	5263
ENSMUSG00000079144	1246	1685	3012	1612	2174	2823
ENSMUSG00000040653	396	263	585	489	604	935
ENSMUSG00000040624	1910	2446	2576	1188	1513	1189
ENSMUSG00000016494	1509	2607	2463	2276	3139	2735
ENSMUSG00000016493	2520	2247	2192	2124	1187	2112
ENSMUSG00000026616	30439	38403	39306	13076	21089	13739
ENSMUSG00000040675	159514	164840	188544	149150	195807	200538
ENSMUSG00000038587	15397	23420	20779	12115	28822	20566
ENSMUSG00000075327	1532	2412	1966	2468	3906	1919
ENSMUSG00000019767	22	23	23	15	99	0
ENSMUSG00000019763	2677	2850	3347	2695	1862	2372
ENSMUSG00000061759	1962	2261	2011	1408	1400	1733
ENSMUSG00000046916	1378	2217	2661	836	789	1001
ENSMUSG00000096054	91512	126646	191371	145527	87459	175729
ENSMUSG00000019775	735	1475	754	637	967	714
ENSMUSG00000019774	724	965	847	501	624	725
ENSMUSG00000078488	0	0	0	0	0	0
ENSMUSG00000000766	74	56	96	48	86	113
ENSMUSG00000064065	11599	14290	15743	11855	10512	11768
ENSMUSG00000015202	21387	27785	30792	41872	36173	39308
ENSMUSG00000079685	4280	4463	4500	4086	5743	4916
ENSMUSG00000019794	22378	22979	26760	23081	30326	31077
ENSMUSG00000019796	1050	1518	1406	930	1216	511
ENSMUSG00000019795	24907	28085	25642	16037	19941	20657
ENSMUSG00000040034	2466	3053	3236	2368	2756	3477
ENSMUSG00000040021	7566	7715	7778	7076	6530	8512
ENSMUSG00000040006	2376	3196	3000	2324	2408	2551
ENSMUSG00000015757	6206	6692	7280	4491	4807	5207
ENSMUSG00000039981	21951	28192	29851	30973	28039	33502
ENSMUSG00000015755	54347	65655	52691	48059	62824	68102
XLOC_022509	3142	3029	4585	2427	2445	3527
ENSMUSG00000060487	702	1168	518	302	1109	626
ENSMUSG00000015305	85691	115499	111885	78767	114839	85871
ENSMUSG00000050994	1533	1315	1371	488	834	425
ENSMUSG00000019828	0	0	223	445	149	223
ENSMUSG00000019832	5728	7647	9641	9673	12618	13261
ENSMUSG00000019790	14688	17126	21081	21506	14937	22591
ENSMUSG00000055493	6500	11285	11666	7052	7870	6459
ENSMUSG00000047648	5626	6129	6785	1505	2565	3763
ENSMUSG00000039232	7389	10152	13703	9846	13036	13126
ENSMUSG00000019817	138	263	65	101	111	106
ENSMUSG00000019815	16	230	2	17	15	2
ENSMUSG00000019814	5647	5284	8091	4902	9055	7722
ENSMUSG00000019820	83345	87327	88603	87189	80887	86874
ENSMUSG00000062866	3047	4066	4473	2533	3635	3555
ENSMUSG00000019810	1880	2462	2899	2271	2596	2873
ENSMUSG00000019809	1922	1672	1972	1938	2107	1939
ENSMUSG00000019808	1154	1401	1583	1147	1757	1543
ENSMUSG00000019806	5480	5228	5929	13286	7981	11240
ENSMUSG00000015501	13983	16382	14285	11323	12700	13560
ENSMUSG00000039116	3066	4248	3633	1725	2741	2049
ENSMUSG00000019868	9424	10343	10271	8914	8496	10178
ENSMUSG00000019865	424	326	301	336	458	469
ENSMUSG00000019867	0	0	0	0	0	0
ENSMUSG00000039910	1165	1435	1978	1469	1843	2509
ENSMUSG00000039891	144	174	356	143	72	134
ENSMUSG00000078453	3503	4183	5655	3390	7424	5943
ENSMUSG00000071392	0	0	51	14	0	35
ENSMUSG00000059554	728	897	930	807	631	688
ENSMUSG00000019854	17290	23157	26519	21716	22996	25192
ENSMUSG00000019853	37	64	64	51	84	114
ENSMUSG00000039835	280	505	442	360	359	309
ENSMUSG00000019852	198	364	910	691	428	703
ENSMUSG00000044624	0	0	0	0	0	0
ENSMUSG00000045591	4	20	18	5	0	4
ENSMUSG00000019850	5251	6166	7140	22261	22016	25657
ENSMUSG00000039760	87	297	111	257	417	376
ENSMUSG00000020007	153	352	490	218	0	137
ENSMUSG00000020009	10121	15687	16242	14053	14764	16630
ENSMUSG00000020003	2918	3392	3617	3256	2408	2986
ENSMUSG00000019996	673	845	931	602	802	855
ENSMUSG00000071369	17149	17529	17710	33613	17023	22427
ENSMUSG00000019992	3262	2089	3094	2321	2709	3637
ENSMUSG00000019990	476	471	657	4024	1241	2532
ENSMUSG00000037608	17869	19221	22250	16917	18838	21867
ENSMUSG00000019986	3103	3253	3508	2862	2398	3068
ENSMUSG00000019982	15319	16622	20848	9347	15621	19063
ENSMUSG00000037542	19	0	0	52	0	33
ENSMUSG00000019977	32545	34260	36282	29042	26838	35932
ENSMUSG00000019970	13955	17071	17552	15675	13269	13866
ENSMUSG00000037490	25	68	34	25	62	55
ENSMUSG00000045680	1396	1960	1828	763	1023	1061
ENSMUSG00000010461	545	551	524	116	328	354
ENSMUSG00000097327	14349	15016	14964	12833	9851	12165
ENSMUSG00000053219	102	75	96	137	77	142
ENSMUSG00000075297	1082	1965	2468	5228	2580	3332
ENSMUSG00000078452	57	40	21	102	100	144
ENSMUSG00000100186	0	2	0	2	0	0
ENSMUSG00000037455	1043	1470	1016	398	788	590
ENSMUSG00000061983	12375	14379	19115	12068	14968	17194
ENSMUSG00000020000	0	100	0	160	273	189
ENSMUSG00000019998	14835	21576	22961	20033	26753	26484
ENSMUSG00000019997	1417	2613	2390	3840	3381	4653
ENSMUSG00000019989	1076	1452	1783	555	784	1269
ENSMUSG00000019987	0	54	35	1064	2125	1558
ENSMUSG00000019984	14881	17221	16939	13460	14418	15628
ENSMUSG00000049420	100	118	242	100	258	109
ENSMUSG00000019978	16503	15296	21304	15886	21397	17377
ENSMUSG00000051354	1565	1578	1727	1134	1473	1321
ENSMUSG00000039089	26160	32714	30041	23755	20714	23170
ENSMUSG00000039031	3070	4164	4678	2542	3099	3524
ENSMUSG00000019899	7507	10147	9134	8356	9230	9006
ENSMUSG00000019889	14179	15619	16465	14692	23504	14628
ENSMUSG00000019880	1184	2137	2132	1007	2157	2313
ENSMUSG00000019883	3313	2148	4719	2792	4904	4401
ENSMUSG00000038876	3594	4865	5347	3832	2945	2893
ENSMUSG00000075266	367	315	439	230	308	350
ENSMUSG00000019789	288	357	294	49	190	97
ENSMUSG00000000296	0	514	172	0	344	244
ENSMUSG00000000295	1042	895	1421	1206	918	1093
ENSMUSG00000063760	1975	2053	1969	6005	3448	4768
ENSMUSG00000019787	9	76	85	85	85	0
ENSMUSG00000019785	0	0	0	0	0	0
ENSMUSG00000019792	1987	2062	2180	1752	2001	2116
ENSMUSG00000019791	1154	1491	1643	1197	2425	1198
ENSMUSG00000039697	42995	36368	42324	21064	30444	28201
ENSMUSG00000039552	0	0	12	0	0	6
ENSMUSG00000039531	4795	4380	5256	5389	4989	6175
ENSMUSG00000071340	0	0	0	0	0	0
ENSMUSG00000039508	0	0	0	0	4	2
ENSMUSG00000049872	149	309	161	265	275	257
ENSMUSG00000019782	2920	3278	4400	3234	4290	4149
ENSMUSG00000039497	24779	34358	37528	34750	53981	40362
ENSMUSG00000019779	1014	3526	2897	1914	2919	2670
ENSMUSG00000063953	1038	1283	1571	762	1027	1062
ENSMUSG00000039480	9898	8419	9603	8664	5528	7370
ENSMUSG00000039485	963	1329	1211	904	808	960
ENSMUSG00000039462	885	1136	1250	928	621	457
ENSMUSG00000019777	15604	19154	21866	12892	16854	16645
ENSMUSG00000051736	121	135	98	133	88	101
ENSMUSG00000069662	15660	20463	21354	13196	24533	18480
ENSMUSG00000019846	2766	3291	3243	4118	4985	4370
ENSMUSG00000019845	1093	802	1193	918	602	801
ENSMUSG00000062074	47	23	13	0	0	19
ENSMUSG00000019843	10124	12734	11597	14511	16571	16225
ENSMUSG00000019842	9982	11029	11214	8804	8404	8599
ENSMUSG00000038522	0	0	0	17	33	0
ENSMUSG00000071335	51	58	148	155	60	119
ENSMUSG00000038528	0	25	7	0	0	17
ENSMUSG00000019841	63623	70563	74284	51137	51250	59615
ENSMUSG00000038510	7286	9193	11066	6207	11336	10176
ENSMUSG00000019837	2061	2857	3003	2306	3050	2375
ENSMUSG00000075232	20505	24405	29319	14497	18287	20035
ENSMUSG00000063428	186	128	201	122	84	93
ENSMUSG00000045555	4562	4020	2399	0	1495	802
ENSMUSG00000038481	9911	12419	12439	10334	10499	12617
ENSMUSG00000019831	51	84	65	50	79	26
ENSMUSG00000038446	15744	19894	21404	17645	18298	20389
ENSMUSG00000091415	226	113	112	38	0	57
ENSMUSG00000038417	65612	77141	77028	71894	64292	82096
ENSMUSG00000019826	3198	3271	3988	2617	2047	2631
ENSMUSG00000078451	0	24	38	0	0	22
ENSMUSG00000019822	296	310	375	308	305	318
ENSMUSG00000019818	17615	24546	24585	23684	34897	31541
ENSMUSG00000071324	340	257	527	244	289	185
ENSMUSG00000075225	158	15	168	78	110	72
ENSMUSG00000019813	1160	1302	1273	642	988	1182
ENSMUSG00000038332	15938	18529	17313	27523	14388	24384
ENSMUSG00000048756	105853	98735	96057	38743	46454	66947
ENSMUSG00000038302	5059	5408	5898	5128	3606	5013
ENSMUSG00000019804	101588	121142	128284	72219	62522	60624
ENSMUSG00000038280	22103	29935	34168	36176	36761	40363
ENSMUSG00000019802	15870	19131	21249	19274	20575	23376
ENSMUSG00000038248	489	802	461	171	457	432
ENSMUSG00000044770	7544	6957	6055	6868	3834	3746
ENSMUSG00000038240	20854	16974	15133	23915	14395	15781
ENSMUSG00000045886	16	3	12	10	16	10
ENSMUSG00000019797	19167	19043	23439	3004	5407	9042
ENSMUSG00000047139	88803	80005	91726	8801	20892	31558
ENSMUSG00000019863	3649	4183	4724	3414	3645	4003
ENSMUSG00000019864	4316	5265	5966	4567	3870	5076
ENSMUSG00000019866	76413	96442	97978	129634	144395	138220
ENSMUSG00000038160	53844	67656	72573	58738	76716	75812
ENSMUSG00000038151	9998	14486	17227	33515	27704	33681
ENSMUSG00000019848	119	181	145	253	463	232
ENSMUSG00000071317	628	1116	1036	613	1004	814
ENSMUSG00000019849	15771	20863	21236	18685	24153	22957
ENSMUSG00000038822	23185	19942	20877	7079	8516	11254
ENSMUSG00000056073	106	126	197	181	650	159
ENSMUSG00000038774	60005	57034	66432	67748	77720	84993
ENSMUSG00000062593	512	618	1005	3534	4068	4808
ENSMUSG00000112023	51	82	349	1426	1057	1661
ENSMUSG00000112148	198	359	1036	2348	2932	2559
ENSMUSG00000019891	4010	4272	3730	4474	5432	5411
ENSMUSG00000019861	4830	5032	6027	5348	3614	5798
ENSMUSG00000097704	726	1217	865	255	1131	1158
ENSMUSG00000038602	341	852	511	0	1361	171
ENSMUSG00000023068	4344	4895	5439	5334	5114	5564
ENSMUSG00000038594	10093	12555	14079	12579	11840	14319
ENSMUSG00000038583	724	662	453	292	261	217
ENSMUSG00000058298	12903	14086	14169	10623	8060	10579
ENSMUSG00000019857	2745	2717	3164	1554	1445	1985
ENSMUSG00000038122	7767	9170	9998	9323	10070	9914
ENSMUSG00000047669	702	782	977	735	847	972
ENSMUSG00000050953	3678	8472	8858	5464	9338	6636
ENSMUSG00000003746	140946	160508	173723	136776	144630	152809
ENSMUSG00000019878	1086	1452	1742	1411	1523	1958
ENSMUSG00000019877	21626	25496	28200	21515	23941	24549
ENSMUSG00000019874	129	116	224	117	267	202
ENSMUSG00000019876	2142	2098	3036	6475	4705	5130
ENSMUSG00000019872	18527	24405	26882	22775	21313	29805
ENSMUSG00000038039	6940	9086	9658	7739	8642	9799
ENSMUSG00000019920	87870	113486	130484	50559	96894	74953
ENSMUSG00000037990	3215	3565	3345	1617	1653	1332
ENSMUSG00000019917	7372	10003	9583	8134	11530	8490
ENSMUSG00000098188	947	1387	1415	1516	1685	1778
ENSMUSG00000003226	73772	85456	93769	82398	108222	107966
ENSMUSG00000038010	2687	2644	2756	2150	1979	2394
ENSMUSG00000009654	2446	2864	2847	1630	1241	2185
ENSMUSG00000019916	9934	14857	12206	8052	12042	10253
ENSMUSG00000009647	3824	3838	4157	3284	2650	3431
ENSMUSG00000020111	22617	26309	27810	17327	15355	19752
ENSMUSG00000020108	1885	4773	3601	7507	4995	7799
ENSMUSG00000058297	639	1140	749	809	705	890
ENSMUSG00000020107	1655	2158	2425	2823	1740	2485
ENSMUSG00000044475	11881	14569	14185	12609	11842	16827
ENSMUSG00000057337	50239	58310	37214	20566	22179	21931
ENSMUSG00000020100	15930	20515	22373	12052	19156	16352
ENSMUSG00000020098	234	121	110	104	114	110
ENSMUSG00000020099	4883	5306	6468	3578	4303	3957
ENSMUSG00000020096	0	26	6	0	11	0
ENSMUSG00000004207	105864	132067	130582	174241	266397	242172
ENSMUSG00000020101	11369	5314	5846	4996	9788	5767
ENSMUSG00000090439	8	6	7	7	16	3
ENSMUSG00000020097	32365	41193	45220	39240	41827	41763
ENSMUSG00000037202	1613	2701	2330	2671	5627	3108
ENSMUSG00000037171	15	36	0	50	28	29
ENSMUSG00000020092	9344	13268	12851	11719	15371	12067
ENSMUSG00000037151	34381	37125	41402	16321	21766	19852
ENSMUSG00000020091	57013	74220	70934	49844	49235	57678
ENSMUSG00000020089	6581	7666	10703	16945	25642	23901
ENSMUSG00000020088	2585	3972	3954	3936	3578	3595
ENSMUSG00000058806	1610	1991	1068	1262	1549	1495
ENSMUSG00000020085	307	438	311	777	460	654
ENSMUSG00000020083	122	98	102	199	195	195
ENSMUSG00000044312	0	0	0	0	0	0
ENSMUSG00000037031	1582	2193	2011	1597	1507	1403
ENSMUSG00000020079	5608	6139	7128	6351	6733	7857
ENSMUSG00000037012	31901	32892	40145	23668	35397	42874
ENSMUSG00000020078	29409	36971	40330	27303	36988	35585
ENSMUSG00000036955	7155	9464	9120	5913	7063	8162
ENSMUSG00000020075	35491	42206	50503	38059	62185	55675
ENSMUSG00000036923	981	317	1672	1011	1021	1094
ENSMUSG00000020076	5203	5509	7193	5922	5220	6805
ENSMUSG00000047146	2901	3157	3063	1134	1500	1338
ENSMUSG00000020074	17036	20020	22149	13975	17653	20507
ENSMUSG00000071253	3473	2406	2378	1608	4019	1805
ENSMUSG00000036875	8138	7340	10141	6981	7499	9582
ENSMUSG00000112129	20	41	58	92	20	69
ENSMUSG00000020067	357	363	121	0	0	44
ENSMUSG00000020070	4020	4228	5099	4709	3035	3992
ENSMUSG00000020069	3992	3733	4088	4528	2006	3340
ENSMUSG00000020072	521	472	701	462	280	403
ENSMUSG00000036764	217	170	300	346	306	296
ENSMUSG00000060843	203	320	195	82	77	90
ENSMUSG00000042846	226	0	0	5	77	77
ENSMUSG00000020063	31162	34138	36105	20374	25857	17014
ENSMUSG00000075000	2164	2290	2694	1858	1678	1836
ENSMUSG00000037855	747	795	1010	440	594	558
ENSMUSG00000037846	238	201	407	258	194	259
ENSMUSG00000037868	783	914	914	581	1103	776
ENSMUSG00000057134	2129	2660	2562	2230	2554	2342
ENSMUSG00000019873	23987	49588	57029	33342	41271	25363
ENSMUSG00000037876	30957	37844	39874	46139	36575	52414
ENSMUSG00000019945	1074	0	661	862	1224	437
ENSMUSG00000060044	18038	25434	23623	21376	26311	22775
ENSMUSG00000019944	8746	11476	11245	10906	11552	13184
ENSMUSG00000090622	1853	1268	2486	1818	1517	1811
ENSMUSG00000019942	9955	9480	10760	4856	6498	7087
ENSMUSG00000069601	1452	1898	2339	1226	1102	1323
ENSMUSG00000048701	68948	82923	82615	67969	80433	87163
ENSMUSG00000043259	1691	1576	1721	803	1154	1414
ENSMUSG00000037747	0	0	7	10	21	15
ENSMUSG00000014329	19413	27838	31486	23548	32580	32162
ENSMUSG00000003923	2432	2627	2849	1868	2415	2292
ENSMUSG00000019927	5875	7346	8398	5457	5705	5709
ENSMUSG00000037710	6320	7388	9563	7363	9655	9640
ENSMUSG00000060733	2785	3340	2861	3516	2755	3701
ENSMUSG00000019923	12670	12955	15335	12144	13000	14325
ENSMUSG00000009070	0	0	0	37	0	0
ENSMUSG00000040009	7160	10378	13749	5566	5569	6082
ENSMUSG00000020175	402	451	520	282	235	214
ENSMUSG00000052613	5135	6858	7527	2541	4708	3559
ENSMUSG00000009681	29360	39770	36724	40257	35314	40463
ENSMUSG00000020178	1916	2425	2461	4333	4953	4053
ENSMUSG00000033444	12794	14982	14918	12214	12025	12635
ENSMUSG00000046807	199	337	253	72	84	139
ENSMUSG00000006345	141	152	236	869	210	784
ENSMUSG00000006344	2829	3201	3619	7985	6196	7923
ENSMUSG00000006342	1757	2149	1937	1343	1930	1813
ENSMUSG00000033416	65492	65612	72427	31234	31693	43571
ENSMUSG00000033427	261	217	329	196	244	119
ENSMUSG00000020180	3640	4558	3763	2707	3633	3097
ENSMUSG00000001666	1087	1175	1088	1598	1771	1685
ENSMUSG00000092360	0	1	0	283	0	0
ENSMUSG00000001665	200	255	342	390	322	517
ENSMUSG00000001663	4095	4303	3642	1567	2715	2294
ENSMUSG00000033318	651	647	707	1073	621	845
ENSMUSG00000033307	2204	2957	3111	3924	5613	6247
ENSMUSG00000020196	27941	27291	28731	22276	22341	28326
ENSMUSG00000000903	1361	1766	1306	381	1025	762
ENSMUSG00000033255	1461	1535	1210	1957	781	1007
ENSMUSG00000009092	1553	1951	1928	1639	1644	1958
ENSMUSG00000000902	7823	8489	9321	7248	8904	8359
ENSMUSG00000000901	417	577	608	352	435	290
ENSMUSG00000049422	3302	4247	3836	2516	3500	3072
ENSMUSG00000050157	741	524	696	133	138	273
ENSMUSG00000020230	978	1309	1096	614	871	835
ENSMUSG00000033208	49	24	10	0	109	0
ENSMUSG00000020231	7247	7925	8403	8918	8509	9312
ENSMUSG00000001151	44570	42550	47936	35590	39568	50195
ENSMUSG00000117965	12	3	12	11	8	7
ENSMUSG00000033105	1375	1659	1741	1245	1367	1717
ENSMUSG00000020241	2579	3878	2949	1851	4185	3109
ENSMUSG00000009114	0	0	20	0	25	12
ENSMUSG00000033126	2623	3257	3446	2026	2244	2491
ENSMUSG00000001150	25857	27524	28429	23914	23267	27301
ENSMUSG00000001119	5109	6993	5228	3685	6493	5042
ENSMUSG00000001120	621	797	914	493	681	696
ENSMUSG00000001436	5751	6609	8113	8025	7749	8410
ENSMUSG00000001435	20447	24925	24449	12073	18932	11199
ENSMUSG00000020260	1595	1886	1860	1522	1795	1911
ENSMUSG00000020262	3252	5664	4310	6319	2845	3971
ENSMUSG00000032977	3098	3556	3805	2915	2286	2567
ENSMUSG00000000290	96184	134260	142225	132070	176283	169464
ENSMUSG00000009291	2352	2332	2652	3190	4592	3053
ENSMUSG00000069581	2050	1346	3157	1657	1682	2129
ENSMUSG00000095970	0	0	0	0	0	0
ENSMUSG00000112170	0	0	0	0	0	0
ENSMUSG00000069584	0	0	2	0	0	0
ENSMUSG00000094012	0	0	0	0	0	0
ENSMUSG00000094146	0	0	0	0	0	0
ENSMUSG00000069583	0	0	0	0	0	0
ENSMUSG00000096421	0	0	0	0	0	0
ENSMUSG00000112864	0	0	0	0	0	0
ENSMUSG00000112380	0	0	0	0	0	0
ENSMUSG00000094120	0	0	0	0	0	0
ENSMUSG00000095817	0	0	0	0	0	0
ENSMUSG00000095593	0	0	0	0	0	0
ENSMUSG00000096481	0	0	0	0	0	0
ENSMUSG00000095721	0	0	0	0	0	0
ENSMUSG00000096131	0	0	0	0	0	0
ENSMUSG00000096380	0	0	0	0	0	0
ENSMUSG00000094913	0	0	0	0	0	0
ENSMUSG00000112600	0	0	0	0	0	0
ENSMUSG00000069582	0	0	0	0	0	0
ENSMUSG00000112223	0	0	0	0	0	0
ENSMUSG00000112653	0	0	2	0	0	0
ENSMUSG00000071195	0	0	0	0	0	0
ENSMUSG00000111915	0	0	0	0	0	0
ENSMUSG00000051652	130	93	133	117	154	146
ENSMUSG00000020265	3283	5994	7298	5076	7433	4225
ENSMUSG00000009293	5120	11069	19780	5531	21293	9428
ENSMUSG00000009292	12708	15659	18015	32396	28411	33188
ENSMUSG00000000731	100	112	139	114	69	92
ENSMUSG00000000730	0	12	33	12	41	63
ENSMUSG00000020277	7285	8650	9104	11300	10140	13249
ENSMUSG00000000732	2796	3159	3718	2506	2651	2459
ENSMUSG00000053329	3273	4002	3731	2478	3137	3368
ENSMUSG00000032834	5726	6486	6867	5628	7157	6548
ENSMUSG00000000374	45877	46348	48181	31594	32032	38879
ENSMUSG00000001211	9523	12295	12561	10444	11350	12168
ENSMUSG00000005054	1097	1720	2228	1870	4194	3656
ENSMUSG00000061032	14598	18416	20634	17645	20847	19151
ENSMUSG00000032788	9030	12750	13109	15932	15817	15605
ENSMUSG00000071185	0	0	0	0	0	0
ENSMUSG00000032763	1532	2015	1892	2612	1952	2253
ENSMUSG00000032714	1013	1248	1362	1127	1518	1260
ENSMUSG00000055515	0	0	0	0	0	0
XLOC_025956	139	211	311	79	86	80
ENSMUSG00000060301	5494	6220	6350	3493	2694	3501
ENSMUSG00000052151	824	1018	1033	1263	1475	1852
ENSMUSG00000020317	0	0	0	0	0	0
ENSMUSG00000045912	0	5	0	0	3	0
ENSMUSG00000020312	198	223	185	216	287	279
ENSMUSG00000042570	1629	2218	2606	3035	2132	2677
ENSMUSG00000020310	772	1219	933	560	847	688
ENSMUSG00000020308	475	709	660	605	659	814
ENSMUSG00000020331	424	462	418	353	461	377
ENSMUSG00000020329	2557	2617	2498	2745	2226	3110
ENSMUSG00000020307	3358	3880	3358	3113	3745	3559
ENSMUSG00000054206	208	314	347	258	136	209
ENSMUSG00000023175	31702	35953	32626	15893	28340	32294
ENSMUSG00000020325	128	196	171	186	390	306
ENSMUSG00000020323	123	292	456	575	149	1084
ENSMUSG00000020327	436	390	499	375	546	484
ENSMUSG00000035890	7251	7663	8448	7065	9016	9517
ENSMUSG00000035852	7	9	4	5	14	17
ENSMUSG00000035863	1760	2524	3185	4201	2514	4460
ENSMUSG00000020125	902	2102	5135	8378	1503	10783
ENSMUSG00000013833	3953	4021	4592	4552	4021	5203
ENSMUSG00000006498	11790	16051	16226	18900	19718	20687
ENSMUSG00000035835	331	244	534	981	292	1063
ENSMUSG00000057729	939	2344	5073	8327	3460	11627
ENSMUSG00000035781	3996	4899	5974	5940	6033	5569
ENSMUSG00000097854	14	25	20	8	19	15
ENSMUSG00000035773	65	65	85	67	54	62
ENSMUSG00000019564	5849	7264	9393	9381	7130	10562
ENSMUSG00000035754	2465	2923	3736	2567	3347	3565
ENSMUSG00000035745	21	24	44	27	5	33
ENSMUSG00000013858	4795	5348	6093	6181	4819	6353
ENSMUSG00000004665	26560	34301	35875	18722	27737	23647
ENSMUSG00000035722	15144	15192	16761	14181	10554	16180
ENSMUSG00000004667	1441	1752	1810	998	1544	1683
ENSMUSG00000035697	52882	59116	58382	45089	33268	47490
ENSMUSG00000075706	15509	18966	20412	10521	11715	13731
ENSMUSG00000035673	23031	26298	31644	56302	49678	56899
ENSMUSG00000003070	158	217	218	66	75	23
ENSMUSG00000045193	1145	876	1463	1773	1112	1456
ENSMUSG00000035595	230	250	359	185	205	155
ENSMUSG00000035640	3347	3809	4039	2820	3053	3702
ENSMUSG00000003068	14769	15544	16910	11651	10589	12597
ENSMUSG00000003072	5042	5964	5992	6529	7198	7891
ENSMUSG00000035621	8192	9935	9778	8915	12250	12035
ENSMUSG00000020156	2339	3144	3048	1717	2190	2600
ENSMUSG00000020150	126	114	154	67	67	59
ENSMUSG00000020153	2720	3080	3202	2289	2634	2694
ENSMUSG00000069565	5877	5822	7156	5629	7679	7880
ENSMUSG00000020131	180	72	178	189	187	279
ENSMUSG00000035504	547	313	1485	204	335	565
ENSMUSG00000020135	275	248	288	113	113	108
ENSMUSG00000020133	1710	1780	2050	1211	1582	1616
ENSMUSG00000043822	321	554	349	129	258	179
ENSMUSG00000048696	1124	1522	1520	1170	1109	1262
ENSMUSG00000063457	50071	54920	68572	41099	61130	63923
ENSMUSG00000035478	7097	8619	7697	5439	7435	8555
ENSMUSG00000020163	1000	1038	1458	584	1101	1130
ENSMUSG00000003341	18	23	23	20	8	15
ENSMUSG00000020167	36423	40650	42864	29086	30078	33846
ENSMUSG00000047417	7933	8650	9329	9207	8385	10110
ENSMUSG00000003346	10723	12763	12834	8403	9994	10939
ENSMUSG00000113949	2309	1967	4375	2007	7669	7188
ENSMUSG00000113640	19	47	19	57	51	54
ENSMUSG00000035370	1509	1887	1087	1618	269	332
ENSMUSG00000003345	9625	11625	12280	8827	8687	9672
ENSMUSG00000003344	3382	2542	2477	3804	4225	5108
ENSMUSG00000020190	50302	60138	60079	38540	44469	52198
ENSMUSG00000003348	18283	24660	23545	14809	17364	16604
ENSMUSG00000055862	2811	2735	3146	2245	2038	2564
ENSMUSG00000020198	20730	24140	25383	22454	24597	29346
ENSMUSG00000035278	5222	6086	7212	4691	5042	6034
ENSMUSG00000061589	21053	20921	22285	17189	16883	21995
ENSMUSG00000020211	2387	2355	3041	1471	3291	3255
ENSMUSG00000035262	55	40	74	38	20	28
ENSMUSG00000051067	0	13	7	7	7	13
ENSMUSG00000035242	5801	6272	5426	3864	4710	4190
ENSMUSG00000015312	675	791	985	1332	1658	1756
ENSMUSG00000048240	99	165	219	157	185	186
ENSMUSG00000059406	1210	964	1107	706	1001	1454
ENSMUSG00000020219	809	785	946	581	920	921
ENSMUSG00000062075	3812	3508	3912	4348	4640	5247
ENSMUSG00000035215	2157	1777	2144	1002	1603	1813
ENSMUSG00000035206	7119	5966	4645	1276	2234	2350
ENSMUSG00000046822	2030	2678	2273	1700	1819	1801
ENSMUSG00000035041	34	10	20	66	67	132
ENSMUSG00000004937	7404	8705	10389	9280	10579	11525
ENSMUSG00000004929	1980	2226	2444	2198	2977	3630
ENSMUSG00000035027	12824	13568	15272	11938	14331	16081
ENSMUSG00000035011	11544	13181	11731	7910	9550	11010
ENSMUSG00000004934	5030	5294	5142	3581	4050	4545
ENSMUSG00000004939	3	6	0	0	0	0
ENSMUSG00000034958	457	825	608	286	263	343
ENSMUSG00000034949	339	402	648	437	213	271
ENSMUSG00000004933	667	766	739	800	371	611
ENSMUSG00000034932	556	598	922	470	621	658
ENSMUSG00000004931	662	772	986	1018	966	977
ENSMUSG00000034917	1399	1597	1285	1432	1224	1755
ENSMUSG00000034902	17734	11890	14371	23572	12679	14055
ENSMUSG00000034889	3123	3616	3599	2484	3227	3020
ENSMUSG00000034881	2121	2438	2599	2004	1699	1794
ENSMUSG00000034872	94	117	169	152	232	240
ENSMUSG00000020232	1050	1109	1221	1207	1286	1563
ENSMUSG00000034994	197071	255443	270639	256810	277296	318520
ENSMUSG00000034974	3365	4022	4186	4778	4388	5020
ENSMUSG00000078440	1391	1537	1976	1631	1844	2209
ENSMUSG00000113262	73	97	48	68	116	193
ENSMUSG00000114004	54	27	58	109	41	54
ENSMUSG00000034854	4367	4268	4930	3319	4156	4725
ENSMUSG00000020234	353	257	371	111	134	235
ENSMUSG00000020235	13134	10135	11346	3983	5438	7374
ENSMUSG00000034818	38	29	0	63	7	60
ENSMUSG00000078439	274	270	384	281	325	484
ENSMUSG00000055053	22347	31367	24705	18927	29922	29341
ENSMUSG00000034781	4743	5513	5716	3950	4484	4407
ENSMUSG00000020238	7711	8162	9181	11176	10986	12710
ENSMUSG00000044199	2191	2712	2533	1797	1534	1863
ENSMUSG00000034792	4594	7001	7898	5877	8382	8631
ENSMUSG00000034771	699	634	794	500	341	462
ENSMUSG00000034758	205	280	322	361	290	345
ENSMUSG00000074862	662	747	869	438	297	447
ENSMUSG00000034748	1135	1432	1520	957	1066	1258
ENSMUSG00000054708	194	304	369	245	171	183
ENSMUSG00000054452	7075	9699	9203	8887	6810	8227
ENSMUSG00000062931	896	857	948	686	581	638
ENSMUSG00000073427	4512	5132	4956	2946	3018	3733
ENSMUSG00000063320	461	232	567	275	362	249
ENSMUSG00000096856	9601	12143	11045	5685	7308	7081
ENSMUSG00000096795	2290	2545	2758	1917	1140	1511
ENSMUSG00000094076	431	485	596	269	45	327
ENSMUSG00000094622	3409	3642	3622	2712	1891	2320
ENSMUSG00000096718	1102	1359	1410	612	498	502
ENSMUSG00000061371	1092	2817	2570	1041	1288	1928
ENSMUSG00000112160	1700	1600	1755	1302	571	1339
ENSMUSG00000034674	813	834	1027	957	799	987
ENSMUSG00000020251	149	261	279	64	146	74
ENSMUSG00000020246	4607	5581	5839	3384	2930	3156
ENSMUSG00000020248	4559	5106	5419	2157	3403	3237
ENSMUSG00000020250	10211	12812	13898	16260	18160	17897
ENSMUSG00000109864	133	77	130	227	111	183
ENSMUSG00000034612	15760	18520	18132	18589	20169	18986
ENSMUSG00000034591	6839	9392	9109	8515	8402	8560
ENSMUSG00000020256	111	13	74	125	149	155
ENSMUSG00000087651	223	446	263	421	595	482
ENSMUSG00000020032	2110	3162	3219	1261	1259	1153
ENSMUSG00000046841	2221	4122	6448	8556	6947	11426
ENSMUSG00000034560	39708	51061	51970	46717	43177	46728
ENSMUSG00000020263	7119	6907	7959	7035	4857	6114
ENSMUSG00000020034	22782	21687	23106	17940	12805	18183
ENSMUSG00000034453	15374	16144	16847	12762	14642	16606
ENSMUSG00000050035	94	101	104	47	60	61
ENSMUSG00000049038	799	1223	991	589	430	545
ENSMUSG00000060935	2779	3418	3708	2028	2953	3279
ENSMUSG00000020038	11873	15313	16468	15786	14064	17121
ENSMUSG00000020042	4847	5170	3901	1521	1237	1585
ENSMUSG00000001785	13876	18296	19657	16144	22475	20148
ENSMUSG00000035529	8526	8994	9818	7321	8069	8941
ENSMUSG00000050108	37	0	166	0	0	0
ENSMUSG00000085111	804	790	1167	744	1251	1459
ENSMUSG00000001783	27650	35540	40880	42742	52343	53298
ENSMUSG00000001786	12218	10792	11429	4498	5315	7853
ENSMUSG00000020044	11638	18937	16433	17998	23509	17097
ENSMUSG00000047129	0	0	0	0	0	0
ENSMUSG00000020053	6234	8202	9113	3556	8715	5138
ENSMUSG00000035365	10767	9262	10952	5204	6117	8795
ENSMUSG00000035383	486	457	756	118	163	211
ENSMUSG00000035351	4235	5151	6854	4677	5927	6812
ENSMUSG00000020056	1055	1328	1445	1248	1272	1234
ENSMUSG00000020048	80933	114499	136918	100017	163474	156119
ENSMUSG00000044937	595	644	712	936	343	968
ENSMUSG00000112743	0	67	0	0	65	46
ENSMUSG00000035459	105681	119657	119279	111218	107432	113901
ENSMUSG00000020061	370	361	523	907	67	545
ENSMUSG00000060002	2246	3569	3643	4114	2996	4303
ENSMUSG00000020059	73	492	261	491	217	575
ENSMUSG00000020057	5235	7868	9495	18956	23784	24037
ENSMUSG00000035311	32738	31612	44008	38401	44427	58548
ENSMUSG00000004359	3328	9893	5123	4392	5434	5260
ENSMUSG00000074802	4767	4640	2055	2901	4136	5152
ENSMUSG00000019935	68	100	127	30	21	0
ENSMUSG00000060904	10542	15194	15631	11813	20849	18822
ENSMUSG00000004356	29680	33439	36918	33461	40590	38877
ENSMUSG00000019948	4738	5177	6067	3525	5110	4847
ENSMUSG00000069539	5964	6419	6811	6018	6866	6907
ENSMUSG00000019951	13000	13448	12605	14125	13861	15583
ENSMUSG00000058589	32	64	147	336	37	183
ENSMUSG00000019979	30520	31333	36488	49519	41684	51665
ENSMUSG00000019975	1612	2070	2291	1527	2223	2110
ENSMUSG00000061904	11992	13139	13945	16454	14886	17940
ENSMUSG00000019988	16117	17330	19324	9800	13882	13812
ENSMUSG00000020014	1099	816	1180	716	1284	1133
ENSMUSG00000019961	37518	35729	38596	17207	21943	24616
ENSMUSG00000020017	195	423	409	534	273	327
ENSMUSG00000015889	12266	16793	20039	16266	14338	19756
ENSMUSG00000020015	16281	16833	16928	12828	11117	12384
ENSMUSG00000015890	0	107	183	42	14	55
ENSMUSG00000036168	139	129	76	102	78	15
ENSMUSG00000020018	5740	6818	11465	4334	8286	9262
ENSMUSG00000020019	1840	2507	2087	568	793	703
ENSMUSG00000036112	28245	24031	32611	8180	17364	17187
ENSMUSG00000005897	1202	1593	1793	1357	1437	1594
ENSMUSG00000036099	4370	4321	4614	3883	2977	3946
ENSMUSG00000020021	15733	18966	17912	12593	12889	14659
ENSMUSG00000020023	3456	4864	4960	3571	4398	3623
ENSMUSG00000045867	335	422	295	371	276	366
ENSMUSG00000020027	569	676	970	852	1518	1154
ENSMUSG00000020024	6108	4851	7148	4509	5046	6215
ENSMUSG00000074785	46910	57004	66781	52892	64457	62972
ENSMUSG00000062981	3389	4196	5436	2698	4664	4121
ENSMUSG00000074780	4	6	6	5	11	11
ENSMUSG00000110353	0	0	0	0	0	0
ENSMUSG00000074781	4423	6801	5519	4116	3884	5365
ENSMUSG00000020029	48455	48405	53695	19232	26653	32569
ENSMUSG00000036499	26091	25932	32775	21948	29425	30334
ENSMUSG00000036446	87	134	99	19	130	99
ENSMUSG00000019929	6161	10209	8904	9995	13885	16035
ENSMUSG00000036478	30822	40395	36186	27903	33160	34386
ENSMUSG00000046934	0	0	4	1	0	3
ENSMUSG00000019943	9546	10645	11610	8596	11235	11380
ENSMUSG00000090035	1198	1647	1561	1103	1122	1211
ENSMUSG00000055108	3	3	20	1	3	2
ENSMUSG00000019960	3397	4829	3571	2848	3796	3083
ENSMUSG00000019966	47959	69536	82108	60181	119234	79628
ENSMUSG00000019890	364	192	202	126	286	210
ENSMUSG00000044921	122	173	110	64	55	39
ENSMUSG00000019888	6	6	22	0	0	0
ENSMUSG00000019892	0	0	0	0	0	0
ENSMUSG00000019894	13	175	140	39	102	38
ENSMUSG00000036676	5927	7675	7521	4255	7805	7120
ENSMUSG00000019971	9847	9019	11956	3967	7858	9835
ENSMUSG00000046567	2782	1869	3413	785	1398	1812
ENSMUSG00000036019	14996	16628	17468	11434	16811	14642
ENSMUSG00000036009	4268	3850	4079	2854	3413	3405
ENSMUSG00000019897	9528	11448	12734	5192	10088	10163
ENSMUSG00000035923	0	0	0	0	0	0
ENSMUSG00000019906	12	0	11	23	15	12
ENSMUSG00000035916	0	142	0	670	287	478
ENSMUSG00000053825	5029	4194	5641	3244	6837	4124
ENSMUSG00000035948	86	351	129	1499	490	1223
ENSMUSG00000035873	5182	6260	6971	4587	6124	7830
ENSMUSG00000019907	125493	150000	165941	123079	160745	165049
ENSMUSG00000035864	11183	15181	14625	5908	7879	8494
ENSMUSG00000112039	0	0	0	0	4	0
ENSMUSG00000020181	10720	14331	16972	7859	11862	7453
ENSMUSG00000020185	5325	4334	5077	1967	1386	3155
ENSMUSG00000035798	7394	13207	15328	11431	8090	7266
ENSMUSG00000020186	1490	2118	1198	836	1266	1080
ENSMUSG00000020189	179512	195911	204822	110501	141406	153032
ENSMUSG00000035759	204	232	261	142	108	157
ENSMUSG00000035681	0	8	0	12	6	6
ENSMUSG00000058799	49888	62097	67675	36316	65399	60760
ENSMUSG00000020205	205	278	283	206	316	261
ENSMUSG00000063334	4466	5897	6445	4442	6043	5915
ENSMUSG00000056888	1927	2527	3021	2112	2394	2537
ENSMUSG00000050663	101	100	301	98	647	101
ENSMUSG00000074748	5398	7172	7700	4746	5757	5898
ENSMUSG00000006764	71	0	0	0	0	74
ENSMUSG00000020130	23660	26778	28815	33236	30793	37263
ENSMUSG00000020140	601	493	579	254	469	490
ENSMUSG00000092210	48	61	149	0	0	0
ENSMUSG00000020151	20	30	20	34	49	138
ENSMUSG00000074734	0	0	0	0	0	0
ENSMUSG00000034127	11651	8378	10213	1087	3306	5475
ENSMUSG00000020132	8011	10266	10398	7632	7970	9044
ENSMUSG00000069520	3132	3583	3598	3207	2878	3713
ENSMUSG00000020137	2992	3026	3263	1587	1988	1989
ENSMUSG00000034163	15618	12541	15366	15787	11321	15680
ENSMUSG00000020154	55626	73383	67498	54512	48282	55404
ENSMUSG00000034057	121	113	197	105	0	77
ENSMUSG00000020166	24485	35062	33383	22091	25537	28749
ENSMUSG00000064181	3855	3683	3961	3424	2304	2340
ENSMUSG00000069518	0	0	0	50	0	0
ENSMUSG00000034024	42745	51475	59769	47773	70100	69336
ENSMUSG00000020170	10787	13009	13973	10319	9188	11906
ENSMUSG00000020171	2819	3048	3198	1979	1911	2522
ENSMUSG00000069516	136152	206278	254712	208197	195927	233091
ENSMUSG00000069515	874	1535	2537	1660	1698	2226
ENSMUSG00000055531	20043	20912	22948	17532	16734	20260
ENSMUSG00000020183	14420	18160	13329	2569	4274	3255
ENSMUSG00000020184	10255	11155	12226	10681	10297	11318
ENSMUSG00000060181	1007	864	1269	802	1024	939
ENSMUSG00000112216	3	5	14	6	14	7
ENSMUSG00000112814	14	14	13	6	8	11
ENSMUSG00000112419	9	10	11	6	8	9
ENSMUSG00000112252	43	61	74	45	79	65
ENSMUSG00000020212	3944	3833	6043	3480	3594	3624
ENSMUSG00000112027	39	58	62	31	54	56
ENSMUSG00000112495	60	89	85	46	83	66
ENSMUSG00000112919	61	91	94	48	94	77
ENSMUSG00000055170	86	130	118	2384	3457	3271
ENSMUSG00000052798	22375	22848	25933	19690	28104	30917
ENSMUSG00000052681	133992	191174	210756	133032	212655	197961
ENSMUSG00000028630	9510	12254	12204	7790	9023	8892
ENSMUSG00000020114	28177	34493	33996	35078	39750	40031
ENSMUSG00000034813	472	532	410	304	341	449
ENSMUSG00000020228	15705	15662	18139	12152	13273	16176
ENSMUSG00000020224	499	625	945	320	871	741
ENSMUSG00000020227	2701	4320	3779	4279	3570	6485
ENSMUSG00000020225	2499	2700	2995	4792	4122	4539
ENSMUSG00000056758	27	31	50	24	21	25
ENSMUSG00000051236	24282	34233	32962	37036	55650	40748
ENSMUSG00000052302	2810	3724	3708	3965	2824	3561
ENSMUSG00000048661	4005	4390	3838	4830	2939	4046
ENSMUSG00000034707	29169	38452	35295	63990	59761	65787
ENSMUSG00000025795	9189	9952	9993	12753	8657	9844
ENSMUSG00000053684	1294	1733	1956	1429	1730	1798
ENSMUSG00000034620	1328	1935	2141	1922	2242	2109
ENSMUSG00000020123	53	65	109	107	121	132
ENSMUSG00000020115	13499	14115	15662	22381	16432	21038
ENSMUSG00000034667	21456	27915	32453	26760	30933	33640
ENSMUSG00000034613	11269	12169	13597	13765	10519	11055
ENSMUSG00000034602	25438	31393	30701	30347	26413	30426
ENSMUSG00000044071	0	0	0	0	204	1018
ENSMUSG00000020105	361	629	422	411	533	433
ENSMUSG00000020102	4816	6997	2087	1632	4038	1556
ENSMUSG00000025436	1577	1537	1639	1283	1708	1342
ENSMUSG00000020124	60578	56355	63940	32477	36258	44774
ENSMUSG00000006724	12	22	17	27	6	8
ENSMUSG00000040502	310	373	307	372	312	320
ENSMUSG00000080115	61	47	107	170	66	182
ENSMUSG00000006732	550	425	749	587	602	543
ENSMUSG00000078429	4035	5236	5458	4972	4537	4983
ENSMUSG00000025432	94	62	154	168	129	91
ENSMUSG00000040521	1427	1501	1850	1537	1908	1809
ENSMUSG00000006736	2620	3406	3932	3507	4777	4655
ENSMUSG00000006728	5263	5604	6716	5010	6577	6849
ENSMUSG00000025422	5349	6546	6802	5523	5196	5903
ENSMUSG00000040462	34721	43768	45138	39911	52342	57244
ENSMUSG00000019467	625	630	665	503	708	862
ENSMUSG00000040441	1332	1311	1690	912	1019	1275
ENSMUSG00000006731	12866	15813	16701	13056	12809	15954
ENSMUSG00000040415	1101	1047	1399	1800	1276	1484
ENSMUSG00000025417	9703	10754	10997	8449	9294	10307
ENSMUSG00000074657	231	203	227	129	131	66
ENSMUSG00000025409	5040	4512	6024	5279	5914	6968
ENSMUSG00000025410	9576	10448	12324	9865	10542	12428
ENSMUSG00000025408	2443	2328	2796	1941	2397	2356
ENSMUSG00000116429	1	1	1	1	1	1
ENSMUSG00000040354	13847	14357	17452	14324	17128	17799
ENSMUSG00000040345	5125	5435	6819	5129	4514	5339
ENSMUSG00000025407	49	42	21	29	20	18
ENSMUSG00000047492	0	0	0	0	0	0
ENSMUSG00000025405	0	0	0	0	0	0
ENSMUSG00000025404	7509	9624	10495	7604	9300	9884
ENSMUSG00000040287	47	64	91	33	36	76
ENSMUSG00000040280	582	605	723	482	677	921
ENSMUSG00000025403	5274	5417	7837	6319	7798	8516
ENSMUSG00000040249	79274	101946	90749	137321	128145	145203
ENSMUSG00000025401	124	70	67	55	38	67
ENSMUSG00000025400	471	361	334	13	17	75
ENSMUSG00000044617	1637	1885	1955	1770	1442	1902
ENSMUSG00000058396	1173	1631	1451	1549	1641	1939
ENSMUSG00000025396	0	0	0	0	0	0
ENSMUSG00000025402	5591	7099	6423	5062	6558	6052
ENSMUSG00000002147	27786	38736	36784	36822	36135	39314
ENSMUSG00000040195	7719	7363	8750	5051	5779	7004
ENSMUSG00000089789	603	823	646	885	248	1011
ENSMUSG00000099009	0	1627	3100	2349	1580	3227
ENSMUSG00000056148	545	236	57	250	17	17
ENSMUSG00000069456	28	56	14	41	0	14
ENSMUSG00000054052	0	0	0	0	0	0
ENSMUSG00000074639	0	0	0	0	0	0
ENSMUSG00000044005	181	253	92	176	104	116
ENSMUSG00000051346	506	684	750	433	533	520
ENSMUSG00000047631	18	5	3	4	6	8
ENSMUSG00000025389	62	48	39	5	6	17
ENSMUSG00000039994	3936	4015	4590	3311	4520	4957
ENSMUSG00000051716	13	5	14	10	7	6
ENSMUSG00000025383	3	0	7	0	0	10
ENSMUSG00000040033	9384	8888	11833	22042	28576	26657
ENSMUSG00000025381	1999	2474	2735	1791	2092	2623
ENSMUSG00000005682	4574	4620	5655	4202	3672	5120
ENSMUSG00000025395	7077	6355	8309	4094	4833	6062
ENSMUSG00000061315	19105	21013	26286	15470	25704	25933
ENSMUSG00000071072	11462	13736	16314	11099	17185	15257
ENSMUSG00000025393	34857	40412	44392	36135	49153	49902
ENSMUSG00000040054	36655	41907	42129	35252	33958	40342
ENSMUSG00000040043	14677	17971	17330	18609	19210	21702
ENSMUSG00000039914	1991	2108	2434	2290	2085	2469
ENSMUSG00000005683	35417	40260	45599	42508	53511	56305
ENSMUSG00000014498	10332	11040	12451	11247	12023	14471
ENSMUSG00000039878	3	8	14	0	0	0
ENSMUSG00000025374	1340	1540	1720	1096	1538	1636
ENSMUSG00000025373	4192	4103	4192	5038	3429	4213
ENSMUSG00000018166	2358	3239	3512	2677	3853	3491
ENSMUSG00000025364	14342	15472	20545	12209	24137	23551
ENSMUSG00000025369	91864	101400	115358	55333	98819	100246
ENSMUSG00000093674	4434	4799	5675	3293	5216	7611
ENSMUSG00000090841	3377	3662	5233	1929	4331	3505
ENSMUSG00000039824	90	99	124	114	175	203
ENSMUSG00000025366	17784	22124	20736	18760	20195	22388
ENSMUSG00000039810	1058	1486	1232	1261	1140	1374
ENSMUSG00000002578	1080	931	993	859	897	862
ENSMUSG00000049858	1885	2209	1884	772	786	959
ENSMUSG00000025362	16961	21751	27559	12790	25088	26253
ENSMUSG00000000711	19342	25244	26053	17282	20236	20664
ENSMUSG00000025358	1546	1541	3208	2309	2594	2588
ENSMUSG00000025359	66	118	135	141	3190	157
ENSMUSG00000064030	2661	3025	3340	2179	2258	2559
ENSMUSG00000025357	31526	34475	35769	24704	17775	23776
ENSMUSG00000094347	0	0	4	0	0	0
ENSMUSG00000108114	0	0	0	0	0	0
ENSMUSG00000025348	357	576	450	439	458	333
ENSMUSG00000025347	0	0	0	0	0	0
ENSMUSG00000048015	138	58	80	0	22	0
ENSMUSG00000025351	2003	3148	3982	3922	4805	5034
ENSMUSG00000025350	386	427	550	372	468	445
ENSMUSG00000090247	1328	1789	2373	1163	2282	1938
ENSMUSG00000025355	973	1361	1563	7687	6049	7634
ENSMUSG00000047090	1424	1312	1413	1299	1509	1176
ENSMUSG00000025354	7485	6247	6033	6912	5392	4266
ENSMUSG00000025353	982	1812	2149	758	860	1497
ENSMUSG00000078427	7071	6590	7026	5434	3943	5334
ENSMUSG00000025352	3418	4987	4119	1509	2560	1665
ENSMUSG00000034833	5661	6321	9625	4009	3461	3872
ENSMUSG00000070601	9	12	14	15	6	16
ENSMUSG00000092048	0	0	0	0	0	0
ENSMUSG00000034579	27	33	21	10	5	5
ENSMUSG00000034570	20	55	129	423	136	467
ENSMUSG00000020448	4487	5721	5645	5777	5117	6660
ENSMUSG00000020453	5878	6681	5981	6614	4716	5836
ENSMUSG00000034614	503	638	614	1554	697	1557
ENSMUSG00000020451	6269	7521	6876	8141	6839	7787
ENSMUSG00000023764	5122	6249	6124	7754	5016	5768
ENSMUSG00000020457	16947	20784	22176	16841	17328	19094
ENSMUSG00000020454	28046	28543	33050	21956	25359	29924
ENSMUSG00000075702	371	432	457	511	640	556
ENSMUSG00000020439	2189	2855	3005	1936	2729	2495
ENSMUSG00000020435	13	7	12	7	0	7
ENSMUSG00000047205	29	60	64	98	101	91
ENSMUSG00000020432	17616	26456	24076	37053	27369	37284
ENSMUSG00000034543	16951	17700	21140	20544	19411	20735
ENSMUSG00000049721	11	0	0	0	0	4
ENSMUSG00000034493	396	421	561	218	515	592
ENSMUSG00000020430	12656	16159	17692	12029	19735	17459
ENSMUSG00000020424	324	536	562	410	489	490
ENSMUSG00000034412	8607	10949	9729	11718	9299	10463
ENSMUSG00000058755	268	343	634	964	1620	1055
ENSMUSG00000034394	233	139	185	739	731	637
ENSMUSG00000020419	279	140	70	416	332	229
ENSMUSG00000004748	502	590	747	320	464	462
ENSMUSG00000003585	7955	7508	9934	1348	1818	3954
ENSMUSG00000051427	2849	2831	2974	2293	2268	2368
ENSMUSG00000003581	489	858	847	927	737	782
ENSMUSG00000002129	16303	20067	21411	14205	21466	22333
ENSMUSG00000034354	183374	190897	204181	134058	130849	159080
ENSMUSG00000079010	0	0	0	0	0	0
ENSMUSG00000020412	18547	20457	21773	18962	25840	25690
ENSMUSG00000059534	4450	5779	6574	5063	7289	5997
ENSMUSG00000009075	477	456	458	210	363	809
ENSMUSG00000009076	7376	10835	10973	5414	11867	11577
ENSMUSG00000009073	13779	17913	16935	14464	16196	15632
ENSMUSG00000034285	4422	5170	5490	4931	3987	4480
ENSMUSG00000020396	262	303	352	254	392	326
ENSMUSG00000034274	17077	20302	19641	17319	22693	20540
ENSMUSG00000034201	842	2023	2363	979	1278	1348
ENSMUSG00000034209	115	192	343	198	90	172
ENSMUSG00000009090	86885	92016	94702	64659	82504	93333
ENSMUSG00000009079	10195	10262	12118	9415	11365	13720
ENSMUSG00000034164	1355	1015	1216	664	496	542
ENSMUSG00000020393	7204	8718	8533	9300	7926	8695
ENSMUSG00000041961	7250	4758	5845	8204	4729	6424
ENSMUSG00000020482	3927	5174	4890	4371	4549	4484
ENSMUSG00000020484	6952	10101	12698	14587	14525	16313
ENSMUSG00000020474	1067	1119	1015	1320	812	799
ENSMUSG00000020481	0	38	0	0	0	19
ENSMUSG00000020477	5382	5891	7274	6282	5643	6000
ENSMUSG00000020475	1258	1569	2035	1093	2001	2072
ENSMUSG00000020476	27175	31423	31736	37964	47196	46870
ENSMUSG00000020473	1574	2791	2127	925	2075	1353
ENSMUSG00000020471	1897	2409	3160	1877	3481	3427
ENSMUSG00000002741	9668	10365	12228	11921	12128	12453
ENSMUSG00000057897	300	219	285	119	256	125
ENSMUSG00000020447	0	6	0	4	0	15
ENSMUSG00000096923	1972	2363	2404	1834	2556	3144
ENSMUSG00000053838	31996	40302	39990	70455	44818	82276
ENSMUSG00000004393	4501	4734	5599	5818	6071	6631
ENSMUSG00000004394	2027	2524	2326	2551	2225	2787
ENSMUSG00000020456	41542	43345	44078	29978	40518	42546
ENSMUSG00000041164	9216	10511	12507	9584	12375	12480
ENSMUSG00000071866	20999	21830	29815	21413	25107	14451
ENSMUSG00000041126	2738	2264	2679	1123	1042	1356
ENSMUSG00000094483	13842	17925	17629	10290	13119	13102
ENSMUSG00000041046	246	390	745	1506	725	1002
ENSMUSG00000020431	6550	10329	9107	1804	3533	3228
ENSMUSG00000020437	12516	14244	15034	15188	13102	13652
ENSMUSG00000000378	12502	14434	13587	8177	8754	9499
ENSMUSG00000041073	314	255	288	42	37	132
ENSMUSG00000000384	4500	3399	4739	4983	4511	5860
ENSMUSG00000020427	15760	21097	18286	6490	5123	7044
ENSMUSG00000046634	2111	1949	1609	143	456	1070
ENSMUSG00000040985	0	0	0	0	0	0
ENSMUSG00000040978	35	52	61	263	301	178
ENSMUSG00000020407	153	360	490	7522	7632	8030
ENSMUSG00000020413	2816	3346	3627	2795	3275	2943
ENSMUSG00000020422	40316	53973	53250	40265	53516	46321
ENSMUSG00000004668	2993	7144	20799	128608	37707	109859
ENSMUSG00000020193	3934	1832	4131	2900	2575	2850
ENSMUSG00000020191	539	488	493	405	308	395
ENSMUSG00000020182	310	277	399	247	219	209
ENSMUSG00000035455	2638	7369	6914	1097	1886	4968
ENSMUSG00000018654	43824	48355	47727	39696	41160	46635
ENSMUSG00000020173	341	632	350	351	667	626
ENSMUSG00000078974	3603	4085	5674	1766	2838	2684
ENSMUSG00000020122	3326	6074	5585	5787	7899	6791
ENSMUSG00000000581	558	611	843	539	729	704
ENSMUSG00000044966	615	593	809	266	242	413
ENSMUSG00000020120	62068	91396	113041	83257	77892	92353
ENSMUSG00000044629	1014	1461	1288	1203	1821	1487
ENSMUSG00000033953	59779	92432	90035	70660	93014	94034
ENSMUSG00000078970	9437	11379	12554	8038	11512	11105
ENSMUSG00000020116	4775	5956	7585	5701	9243	8222
ENSMUSG00000016984	2132	2356	2523	1665	1500	1547
ENSMUSG00000020160	9760	12338	11305	7394	6827	8973
ENSMUSG00000020152	190701	260150	274067	245208	322562	311673
ENSMUSG00000020142	1931	1769	2501	1119	1722	1427
ENSMUSG00000020149	19360	24115	27661	23342	28178	29438
ENSMUSG00000044066	11950	14480	14932	10767	10585	12128
ENSMUSG00000049800	22510	22319	24267	11444	15305	16395
ENSMUSG00000049659	38586	45420	45667	43978	40921	45096
ENSMUSG00000042363	2420	3829	4221	3013	2652	3118
ENSMUSG00000020134	7451	8492	9088	7639	7984	8374
ENSMUSG00000020321	23233	31125	31620	26177	36576	35810
ENSMUSG00000020319	12716	13904	15889	16330	12954	18699
ENSMUSG00000020128	13283	14655	17030	18437	15958	24291
ENSMUSG00000001891	31511	44616	49525	42301	62451	52126
ENSMUSG00000049904	168	307	252	161	158	169
ENSMUSG00000042302	2801	3770	4163	3742	3555	4854
ENSMUSG00000005917	0	0	0	0	3	0
ENSMUSG00000098650	355	218	378	409	694	276
ENSMUSG00000051355	693	967	820	389	749	796
ENSMUSG00000044068	9247	9910	12300	8590	6734	8459
ENSMUSG00000049811	115	136	148	48	23	64
ENSMUSG00000007739	24779	27960	33478	26612	29285	32346
ENSMUSG00000020290	73962	86818	95716	54942	83663	80398
ENSMUSG00000042208	7147	8124	10241	9419	9363	10481
ENSMUSG00000020288	13964	17059	17428	10501	12220	11845
ENSMUSG00000056342	156787	182339	181294	153392	154893	170518
ENSMUSG00000020273	10570	13576	13363	8211	9246	10222
ENSMUSG00000020283	2480	2570	2432	3156	2588	2397
ENSMUSG00000020280	4530	6413	7555	8662	8061	9808
ENSMUSG00000020275	8334	10502	9934	10028	9440	9319
ENSMUSG00000055010	0	0	44	0	0	0
ENSMUSG00000000861	24201	21975	20467	11867	14820	14636
ENSMUSG00000032985	17	0	21	38	19	20
ENSMUSG00000032878	739	466	285	230	167	285
ENSMUSG00000020467	5281	10958	4055	1546	7539	3981
ENSMUSG00000004018	6706	6943	7081	5258	4907	5081
ENSMUSG00000064090	25390	19883	25915	12682	13197	17511
ENSMUSG00000020464	11763	11295	15052	10012	13356	13641
ENSMUSG00000020463	54378	65927	70887	34825	57067	56943
ENSMUSG00000032673	4502	5231	5666	3184	3752	4462
ENSMUSG00000032740	47777	51329	65315	36888	54346	54054
ENSMUSG00000020459	5280	5399	6346	4231	5418	5168
ENSMUSG00000020460	5650	12511	18533	6058	16324	13827
ENSMUSG00000020461	182	347	276	89	119	299
ENSMUSG00000020458	11476	10480	10889	9214	10358	10690
ENSMUSG00000044072	6289	5348	5767	8493	7619	8201
ENSMUSG00000078157	4	8	8	31	2	14
ENSMUSG00000040919	0	0	0	0	0	0
ENSMUSG00000060923	388	489	551	116	217	276
ENSMUSG00000020315	201128	266552	253571	206986	264848	257415
ENSMUSG00000091195	0	0	0	0	0	0
ENSMUSG00000020303	574	900	981	653	564	873
ENSMUSG00000044502	1341	1660	1416	1378	1824	1391
ENSMUSG00000043999	0	0	5	29	4	12
ENSMUSG00000020305	4433	4602	4567	3584	3380	3849
ENSMUSG00000020311	3310	3617	4134	2577	2489	3515
ENSMUSG00000020309	14203	12507	14240	1338	3790	5853
ENSMUSG00000020297	877	1128	1289	487	652	557
ENSMUSG00000020279	1420	1796	5074	1467	1951	1300
ENSMUSG00000020300	24755	21642	33329	8853	11955	17483
ENSMUSG00000040767	856	724	862	496	637	604
ENSMUSG00000020282	533	700	1043	813	1030	646
ENSMUSG00000020289	3721	3225	4091	3096	1906	2918
ENSMUSG00000020287	897	751	848	484	486	569
ENSMUSG00000040711	7012	9108	9070	15795	18341	17849
ENSMUSG00000044056	8965	11288	11185	4758	6749	8299
ENSMUSG00000044949	208	231	286	250	272	263
ENSMUSG00000020272	91555	112206	103939	62662	73852	70361
ENSMUSG00000020271	8512	11160	11784	12893	11413	13046
ENSMUSG00000057967	266	553	838	139	137	267
ENSMUSG00000057113	34144	40715	56140	37264	66041	63023
ENSMUSG00000040594	2143	1652	1860	675	661	660
ENSMUSG00000098456	2	4	2	0	1	5
ENSMUSG00000053519	0	4	0	0	0	0
ENSMUSG00000085684	997	827	817	944	929	1205
ENSMUSG00000020155	106	127	97	76	87	59
ENSMUSG00000002699	42370	53142	62881	68448	99143	94105
ENSMUSG00000069910	4548	4586	5501	2274	4161	4194
ENSMUSG00000056427	66403	99698	89584	72632	97059	79617
ENSMUSG00000069911	4250	5758	5833	4826	4693	5090
ENSMUSG00000018846	12420	18353	18489	10354	15876	14763
ENSMUSG00000018849	513	674	1020	1899	1313	901
ENSMUSG00000049336	640	1275	0	213	213	0
ENSMUSG00000018848	14652	15433	20193	14858	26768	23477
ENSMUSG00000042032	7952	9505	9860	7414	8207	9203
ENSMUSG00000020330	25258	23371	29948	8063	14566	18201
ENSMUSG00000020328	968	942	1380	917	1047	1122
ENSMUSG00000020326	9508	14112	14939	11228	15126	14952
ENSMUSG00000020415	3751	3223	3628	1439	2490	2796
ENSMUSG00000046491	102	80	68	37	74	26
ENSMUSG00000044707	1734	2791	1723	4920	4351	5179
ENSMUSG00000020409	5250	5990	7627	3675	5121	5899
ENSMUSG00000050541	1746	1742	2277	1643	1116	2485
ENSMUSG00000004296	357	559	1002	1315	3383	1932
ENSMUSG00000044950	3407	5750	4844	5862	3671	5822
ENSMUSG00000041278	2461	2893	3270	2367	2498	2564
ENSMUSG00000019189	32328	35904	38223	27752	21829	28249
ENSMUSG00000057098	80696	85530	74130	90899	65101	75659
ENSMUSG00000044847	1914	2242	2370	1553	1663	1856
ENSMUSG00000040489	0	0	25	0	26	0
ENSMUSG00000011254	468	975	769	871	688	860
ENSMUSG00000006169	19852	20777	23479	24983	19174	25426
ENSMUSG00000020411	65	128	73	40	87	84
ENSMUSG00000069899	117	139	152	133	167	163
ENSMUSG00000011256	22256	22773	23525	22516	22425	21922
ENSMUSG00000020401	96	107	163	54	65	137
ENSMUSG00000020397	2627	1666	3461	1903	1425	2110
ENSMUSG00000040413	972	605	667	860	739	492
ENSMUSG00000020399	6953	10679	11645	7456	11411	7733
ENSMUSG00000040405	530	845	1013	362	655	451
ENSMUSG00000048721	8056	11108	9923	7825	10041	12283
ENSMUSG00000020340	204185	275264	268535	271464	318781	340300
ENSMUSG00000020395	26259	31180	27873	35888	26095	30001
ENSMUSG00000069919	8717663	7814381	9264440	398827	2580374	2123403
ENSMUSG00000073063	900	708	856	49	186	196
ENSMUSG00000069917	348466	651592	436969	35198	122355	94458
ENSMUSG00000020295	237	212	180	13	40	40
ENSMUSG00000055546	47085	66282	62613	23069	29921	26334
ENSMUSG00000020354	669	1036	601	367	739	751
ENSMUSG00000078154	732	793	1014	588	867	852
ENSMUSG00000040350	3654	3989	5622	3266	2372	2859
ENSMUSG00000046879	4183	3908	5985	18430	24345	22796
ENSMUSG00000020372	33208	49151	54807	42618	44187	49538
ENSMUSG00000040365	4185	4825	5304	4132	4366	5336
ENSMUSG00000040283	1386	1833	1734	865	505	872
ENSMUSG00000040328	2092	2359	2709	2686	3607	5047
ENSMUSG00000078153	2024	2288	2230	2854	3671	4043
ENSMUSG00000069893	45037	51008	56739	49899	50847	52726
ENSMUSG00000047511	3	3	10	6	0	7
ENSMUSG00000046311	1964	663	1710	2562	504	650
ENSMUSG00000059864	6	0	8	7	0	12
ENSMUSG00000100923	0	0	0	0	0	0
ENSMUSG00000047702	1	1	8	4	0	5
ENSMUSG00000020357	5400	6986	6726	10370	11208	12307
ENSMUSG00000020363	408	739	967	1246	1755	1310
ENSMUSG00000020374	29	38	44	28	16	20
ENSMUSG00000020366	5895	7114	7919	8387	8043	8351
ENSMUSG00000020376	30604	41279	43096	34802	34452	36971
ENSMUSG00000036644	19375	23186	25172	23086	23594	26572
ENSMUSG00000020381	1000	719	934	528	708	938
ENSMUSG00000015837	22411	28421	28730	27812	34101	33001
ENSMUSG00000036620	3124	3429	3929	3141	3600	3856
ENSMUSG00000050087	0	29	0	0	0	29
ENSMUSG00000020377	181	121	151	152	152	132
ENSMUSG00000050567	19396	23144	22546	22806	20358	23732
ENSMUSG00000020368	142950	173522	192180	121985	206997	193248
ENSMUSG00000036545	14553	18167	16889	17891	14199	15138
ENSMUSG00000044296	131	136	68	122	28	25
ENSMUSG00000044807	948	1600	1273	896	766	921
ENSMUSG00000000617	142	132	165	73	109	138
ENSMUSG00000048728	15	76	10	48	20	10
ENSMUSG00000049321	387	411	480	205	304	395
ENSMUSG00000020335	83	80	81	51	26	22
ENSMUSG00000020364	136	142	202	56	61	86
ENSMUSG00000007850	8097	7573	10384	6530	6402	8183
ENSMUSG00000020375	11992	17608	17995	11432	15457	16009
ENSMUSG00000045942	338	494	448	404	351	404
ENSMUSG00000020385	4590	4428	4644	4415	2538	3546
ENSMUSG00000001053	1431	1602	1553	985	957	1133
ENSMUSG00000052563	213	220	281	131	61	79
ENSMUSG00000063564	11471	13715	17060	12220	16895	14626
ENSMUSG00000020358	15369	17100	21045	12093	20082	20014
ENSMUSG00000020359	1413	1295	1334	1440	1046	1647
ENSMUSG00000001054	2831	3282	3144	2569	2688	2901
ENSMUSG00000001056	3583	4090	5151	3461	5136	5547
ENSMUSG00000036391	9869	10390	12520	13636	13522	14948
ENSMUSG00000020386	24930	31396	33773	33441	41088	41739
ENSMUSG00000020387	16764	21423	19892	23561	23334	22297
ENSMUSG00000020402	56007	61865	75129	69445	83579	84073
ENSMUSG00000036275	4835	6567	7013	5585	7063	7289
ENSMUSG00000036264	2364	7480	2575	190	3336	190
[truncated: 19,892 more rows]
